# Supplementary material for: Sample-to-answer platform for the clinical evaluation of COVID-19 using a deep learning-assisted smartphone-based assay
Source: Nat Commun. 2023 Apr 24;14:2361. doi: 10.1038/s41467-023-38104-5 (PMC10124933; doi:10.1038/s41467-023-38104-5)
Supplement: Supplementary file 8 — source data [file 41467_2023_38104_MOESM8_ESM.xlsx]

## Sheet: Figure 2
figure 2b							figure 2c
SMART^AI		Human expert		Untrained individual			SMART^AI	74.3
negative	positive	negative	positive	negative	positive		Human expert	87.1
0.01	1	0.27	0.3	0	1		Untrained individua	94.8
0.01	1	0.2	0.25	0	1
0.06	1	0.15	1	0	1		figure 2d
0.05	1	0.02	0.48	0	1		dens-121	1.09
0.06	1	0.07	1	0.03	1		dens-161	1.18
0.06	1	0.14	0.98	0.11	1		ResNet-18	0.99
0.04	1	0.02	1	0	1		ResNet-30	1.04
0.04	1	0.73	0.69	0	1		ResNet-50	0.97
0.07	1	0.02	0.69	0	1		MovileNetv2	1.26
0.06	1	0.01	0.16	0	1		SqueezeNet	1.3
0.17	1	0	0.99	0	1
0.18	1	0	0.47	0	1		figure 2e
0.14	1	0	1	0	1		single light	60
0.16	1	0	1	0	1		augmented sl	89
0.15	1	0.03	1	0.04	1		multi light	85
0	1	0.01	1	0	1		augmented ml	90
0	1	0.01	1	0.04	1		all surrounding	99
0	1	0.01	1	0	1
0	1	0.02	1	0	1
0	1	0	1	0	1
0	1	0.23	1	0	1
0	1	0.02	0.88	0	1
0	1	0.11	0.98	0	1
0	1	0.09	0.99	0.04	1
0	1	0.05	1	0	1
0	1	0.41	0.99	0	1
0.02	1	0.51	0.97	0	1
0	1	0.49	1	0	1
0.01	1	0.06	0.98	0	1
0.01	1	0.06	0.98	0	0.99
0	1	0.03	0.98	0	1
0	1	0.07	1	0	0.98
0	1	0.63	1	0.03	1
0.01	1	0.48	1	0.03	1
0	1	0.03	1	0	1
0.01	1	0.39	0.99	0	1
0	1	0.1	0.98	0	0.99
0.19	1	0.02	1	0	1
0.01	1	0.12	0.98	0	1
0	1	0.04	0.99	0	1
0	1	0.01	0.99	0.05	1
0	1	0.07	0.95	0.09	1
0	1	0.43	0.85	0	1
0.06	1	0.14	1	0	1
0.07	1	0.07	1	0	1
0.05	1	0	1	0.58	1
0.06	1	0	0.94	0	1
0.07	1	0	0.62	0	1
0.08	1	0.61	1	0	1
0.03	1	0.01	1	0	1
0.05	1	0	1	0	1
0.05	1	0	0.99	0	1
0.07	1	0	0.94	0	1
0.15	1	0	1	0	1
0.17	1	0	0.92	0	1
0.13	1	0.01	1	0	1
0	1	0	1	0	1
0	1	0	1	0	1
0	1	0.03	1	0.01	1
0	1	0.01	0.99	0	1
0	1	0.02	0.95	0	1
0	1	0.01	0.39	0	1
0	1	0	1	0	1
0	1	0	0.93	0	1
0	1	0.01	1	0	0.99
0.01	1	0.37	1	0	1
0.01	1	0.05	0.99	0	1
0.01	1	0.02	1	0	1
0.01	1	0.02	0.97	0	1
0.01	1	0.64	1	0	1
0	1	0.48	1	0	1
0	1	0.95	0.98	0	1
0.02	1	0.09	0.83	0.51	1
0.01	1	0.07	0.99	0	1
0	1	0.25	0.98	0	1
0.32	1	0.32	1	0	1
0.01	1	0.5	0.99	0	1
0.05	1	0.66	0.24	0	1
0.02	1	0.1	0.65	0	1
0.04	1	0	0.54	0.02	1
0.01	1	0.11	0.94	0.07	1
0.06	1	0.6	0.94	0	1
0.01	1	0.47	0.52	0	1
0.04	1	0.06	1	0	1
0.02	1	0.29	1	0	1
0.2	1	0.08	1	0.05	1
0.16	1	0	1	0	1
0.12	1	0	1	0	1
0.17	1	0	1	0.01	1
0.17	1	0.04	1	0.01	0.97
0.14	1	0	0.93	0	0.77
0	1	0	0.2	0	0.99
0	1	0	1	0.02	1
0	1	0	0.33	0	0.58
0	1	0	0.99	0.42	0.84
0	1	0	0.98	0	0.96
0	1	0.01	1	0	1
0	1	0.01	0.79	0.01	1
0	1	0	1	0	1
0	1	0.18	0.71	0	1
0.02	1	0.33	0.99	0	1
0.01	1	0.08	0.99	0	0.88
0.04	1	0.11	0.99	0	0.68
0.01	1	0.18	0.94	0.01	0.94
0.01	1	0.24	0.53	0	0.26
0.01	1	0.11	0.96	0	0.23
0.01	1	0.06	0.93	0	0.67
0.02	1	0.9	1	0	0.2
0	1	0.07	1	0	0.56
0	1	0.33	1	0	1
0	1	0.13	1	0.09	1
0	1	0.15	1	0	1
0	1	0.03	0.95	0.01	1
0	1	0.7	1	0	1
0	1	0	1	0.16	1
0	1	0.14	0.93	0	1
0	1	0.03	0.98	0	1
0.03	1	0.24	0.51	0	1
0.07	1	0.36	1	0	1
0.03	1	0.56	1	0.59	1
0.11	1	0.19	0.98	0	1
0.16	1	0.47	0.99	0	1
0.12	1	0.03	0.91	0	1
0.11	1	0.61	0.84	0	1
0	1	0.02	0.98	0	1
0	1	0	1	0.01	1
0	1	0.06	1	0	1
0	1	0.03	1	0.02	1
0	1	0.01	1	0.04	1
0.81	1	0	1	0.75	1
0	1	0	0.93	0.15	1
0.02	1	0.09	0.99	0.02	1
0.01	1	0.07	0.98	0.49	1
0	1	0.45	0.8	0	1
0.01	1	0.1	0.77	0	1
0.04	1	0.26	1	0.94	1
0.01	1	0.27	1	0	1
0	1	0.04	1	0.25	1
0	1	0.03	1	0	0.93
0	1	0.04	1	0	1
0	1	0.01	1	0.03	1
0	1	0.23	1	0	0.95
0	1	0.13	0.83	0	1
0	1	0.22	0.9	1	1
0.09	1	0	1	0	1
0.37	1	0.31	1	0.53	1
0	1	0	1	0	1
0.76	1	0	1	0	1
0	1	0.03	1	0	1
0.06	1	0	1	0	1
0	1	0	0.96	0	1
0.01	1	1	0.99	0.12	1
0.01	1	0.47	0.06	0	0.5
0.2	0.93	0.02	0.98	0	1
0.14	0.9	0.07	0.21	0.02	0.98
0.09	1	0.01	0.05	0	0.15
0.01	0.59	0.32	0.67	0.01	0.15
0.64	1	0.16	0.23	0.51	0.67
0	1	0	0.01	0.2	0.41
0	0.83	0.01	0.11	0	0
0	1	0	0.04	0	0
0	0.97	0	0.05	0	0
0	0.79	0	0.1	0	0.03
0	0.98	0	0.03	0.01	0
0	1	0	0.84	0.23	0
0	0.98	0	0.01	0.47	0
0	0.93	0	0	0.05	0
0	0.95	0.02	0.67	0.01	0
0	1	0	1	0	0
0	1	0	1	0	0
0	1	0	0	0.04	0
0	1	0	1	0	0
0.27	1	0	1	0	0.02
0.08	1	0.02	1	0.09	0
0.02	0.9	0.17	1	0	0
0.02	1	0.08	0.51	0	0
0.16	1	0.96	0.96	0	0
0.07	1	0.03	0.97	0	0
0.04	1	0.1	0.92	0	0
0	1	0.16	0.26	0	0
0	1	0.03	0.43	0	0
0	1	0.01	0.39	0	0
0.01	1	0.09	0.72	0	0
0	1	0.01	0.92	0	0.01
0	1	0.02	0.37	0	0.14
0.36	1	0.13	0.45	0	0.84
0.02	1	0.04	0.29	0.01	0.03
0.06	1	0.56	0.54	0	0.05
0.11	1	0.33	1	0.62	0
0.14	1	0.03	1	0	0
0.41	1	0	0.99	0.04	1
0.03	1	0	0.99	0.24	1
0.03	1	0	0.9	0.01	1
0.01	1	0	0.92	0	1
0	1	0	1	0	1
0	1	0.84	1	0	1
0	1	0.08	0.99	0	1
0	1	0	1	0	1
0	1	0	1	0	1
0	1	0.01	1	0	1
0	1	0	0.81	0	1
0	1	0	0.57	0.01	1
0	1	0.08	1	0	1
0	1	0	1	0	1
0	1	0.01	1	0	1
0	1	0.12	1	0	1
0	1	0.03	1	0	1
0	1	0.02	0.74	0	1
0.02	1	0.18	1	0.01	1
0.01	1	0.21	1	0	1
0.13	1	0.05	1	0	1
0.03	1	0.65	1	0	1
0.02	1	0.29	1	0	1
0.2	1	0.99	1	0	1
0	1	0.41	1	0	0.99
0	1	0.39	0.6	0	1
0	1	0.03	0.93	0	1
0.06	1	0.81	0.95	0	1
0	1	0.07	0.96	0	1
0.03	1	0.33	0.93	0.02	1
0	1	0.01	0.95	0	1
0	1	0.01	1	0	1
0	1	0.03	0.98	0	1
0.01	1	0	1	0.13	1
0.52	1	0.4	1	0.03	1
0.01	1	0.29	1	0.01	1
0	1	0.1	1	0	1
0	1	0.21	0.97	0	1
0	1	0.1	0.63	0	1
0.01	1	0.26	0.86	0.01	1
0.01	1	0.03	0.4	0	0.97
0.02	1	0.03	0.24	0	0.62
0.02	1	0.18	0.6	0	0.96
0.01	1	0.01	0.94	0	1
0.03	0.59	0.58	0.91	0	0.98
0	1	0	0.98	0	0.01
0	0.99	0	0.03	0	0.02
0	1	0	0.46	0	0.13
0	1	0.03	0.99	0	0
0	1	0	0.28	0	0.01
0	1	0	0.97	0.03	0.01
0	1	0	0.9	0.01	0
0	1	0	0.01	0	0.01
0	1	0	1	0.01	0.39
0	1	0.39	1	0.03	0.34
0	1	0	1	0.06	0
0	1	0	1	0	1
0	1	0	0.84	0	1
0	1	0.11	1	0	1
0	1	0.28	1	0	1
0	1	0.03	0.96	0.04	0.4
0	1	0.01	1	0.07	1
0	1	0.07	0.9	0.88	0.76
0.03	1	0	1	0.4	1
0.08	1	0	1	0	0.97
0.14	1	0	1	0.16	0.27
0	1	0.01	1	0.79	0
0	1	0.05	1	0.39	0
0	1	0.19	1	0.05	1
0	1	0	1	0.58	1
0.09	1	0	1	0	1
0	1	0.01	1	0.04	1
0	1	0	1	0	0.9
0.03	1	0.23	0.57	0.01	0.07
0.01	1	0.1	0.92	0	0
0.03	1	0.11	1	0	0.98
0.35	0.37	0.11	0.85	0.92	0
0.47	0.96	0.9	0.37	0	0
0.01	0.94	0	0.32	0	0.01
0.03	0.61	0.1	0.11	0.99	0
0.01	0.17	0	0.2	0.18	0
0	0.41	0.02	0.15	1	0
0	0.36	0	0.94	0	0
0	0.63	0	0.55	0.99	0
0	0.91	0	0.05	0.99	0
0.16	0.39	0.01	0.26	0.01	0
0.3	1	0	0.14	0.93	0
0.04	0.75	0	0.01	0.92	0.03
0.48	0.12	0.03	0.72	0.88	0
0.32	0.21	0.3	0.45	0.02	0
0.47	0.87	0.34	0.11	0	0
0.03	0.99	0.51	1	0.6	0
0	1	0.3	0.66	0.01	0
0	1	0.67	1	0.98	0
0	1	0.02	0.97	0.99	0.04
0	1	0.35	0.94	0	0.12
0	1	0	0.82	0	0.05
0	0	0	0.95	0.01	0
0.01	1	0.5	0.8	0	0
0.01	1	0.01	1	0.01	0
0.03	1	0.3	0.35	0	0
0.01	1	0.04	0.96	0	0
0.02	0.97	0.22	0.3	0	0.01
0.01	1	0.08	0.13	0	0.21
0.01	1	0.31	0.46	0.01	0.15
0.2	0.84	0.3	0.34	0	0
0.07	1	0.02	0.98	0	0.01
0.01	1	0.02	0.99	0	0.92
0.02	0.99	0.05	1	0	0.99
0.01	1	0.17	1	0	0.25
0.02	0.99	0.03	1	0	1
0.42	1	0.04	1	0	0
0	1	0	0.99	0.08	0
0	1	0	0.88	0.02	0
0	0.33	0	0.61	0	0
0	0.08	0	0.26	0	0
0	0.06	0	0.4	0	0
0	0.13	0	0.16	0.01	0
0	0.22	0	0.56	0	0
0	0.14	0.04	0.05	0	0
0	0.15	0.14	0.5	0.03	0
0	0.16	0.13	0.5	0	0
0	0.27	0.01	0.48	0	0
0	0.09	0.27	0.15	0	0
0	0.12	0.02	0.01	0	0
0.04	1	0.13	0.04	0	0
0.01	0.03	0.03	0.08	0	0
0.01	1	0.45	0.99	0	0
0	0	0.13	0.95	0	0
0.01	0.99	0.07	0.93	0	0
0.02	0.91	0.02	0.97	0.01	0
0.02	0.3	0.02	0.24	0	0
0	0	0.47	0	0	0
0	0.96	0.13	0.61	0	0
0	0.9	0.01	0	0	0
0	0.99	0.01	0	0	0
0	1	0.16	0	0	0.3
0	0	0.37	0.04	0	0
0	0.57	0.01	0.22	0.11	0.01
0	0.57	0.02	0.19	0	0
0	0.06	0.02	0.5	0	0
0	0.74	0.04	0.07	0	0
0	0.15	0.17	0.64	0	0
0.01	0.92	0.19	0.4	0	0
0.01	1	0.07	0.82	0	0
0.01	0.1	0	0.49	0	0
0.01	0.91	0	0.61	0	0
0.01	0	0	0.94	0	0
0	0	0	1	0	0
0.02	0.99	0	0.58	0	0
0.03	1	0.01	0.95	0	0
0.02	0.93	0	0.98	0	0
0.01	1	0	1	0	1
0.01	1	0.07	0.99	0	1
0.01	1	0	0.98	0	1
0.01	1	0	1	0	1
0.01	1	0	0.7	0	1
0	1	0	1	0	1
0	1	0.76	0.99	0	1
0	1	0.17	1	0	1
0	1	0	1	0	1
0	1	0.81	1	0	1
0	1	0	1	0	1
0	1	0.08	1	0	1
0	1	0.11	1	0	1
0	1	0.01	1	0	1
0	1	0.31	1	0	1
0.03	1	0.88	1	0	1
0	1	0.02	1	0	1
0	1	0.01	1	0	1
0	1	0.16	1	0	1
0	1	0.01	1	0	1
0	1	0.22	1	0	1
0	1	0.02	1	0	1
0	1	0.01	1	0	1
0	1	0.29	1	0	1
0	1	0.02	0.96	0	1
0	1	0.12	1	0	1
0.01	1	0.04	1	0	1
0.01	1	0.31	1	0	1
0	1	0.02	1	0	1
0	1	0.03	1	0	1
0.01	1	0.01	1	0	1
0.03	1	0.29	1	0	1
0.1	1	0.32	1	0	1
0.01	1	0	0.97	0	1
0.02	1	0	1	0	1
0.03	1	0	0.99	0	1
0	1	0	1	0	1
0	1	0	1	0	1
0	1	0	1	0	1
0	1	0	1	0	1
0	1	0	1	0	1
0	1	0	1	0	0.99
0	1	0	1	0	0.97
0	1	0.23	1	0.01	0.98
0	1	0.22	0.93	0	1
0.01	1	0.1	0.92	0.3	1
0.01	1	0.47	0.92	0	1
0	1	0.26	1	0	1
0.01	1	0.02	1	0	1
0	1	0.02	0.99	0	1
0.01	1	0.86	1	0	1
0	1	0.23	1	0	1
0	1	0.02	1	0.17	1
0	1	0.14	1	0	1
0	1	0.01	1	0	1
0	1	0.12	1	0	1
0	1	0.41	1	0	1
0	1	0.37	1	0.72	1
0	1	0.02	1	0	1
0	1	0.21	1	0.13	1
0	1	0.14	1	0.27	1
0	1	0.1	0.98	0.94	1
0	1	0.31	1	0.25	1
0.02	1	0.13	1	0.12	1
0	1	0.06	0.97	0	0.99
0	1	0.02	1	0.03	1
0.02	1	0.39	1	0.91	1
0.01	1	0.14	1	0.1	1
0.01	1	0.04	1	0.5	1
0.07	1	0.01	1	0	1
0.01	1	0.22	1	0	1
0.01	1	0	1	0.18	1
0.02	1	0.28	1	0.07	1
0.01	1	1	1	0.02	1
0	1	0.04	0.99	0	1
0	1	0	1	0	1
0	1	0	0.99	0	1
0	1	0	1	0.01	1
0	1	0	0.98	0.67	1
0	1	0.01	1	0.06	1
0	1	0	1	0.18	1
0	1	0.45	0.99	0	1
0	1	0.23	1	0	1
0	1	0.07	1	0.97	1
0	1	0.11	0.34	0.05	1
0.01	1	0.05	0.8	0	1
0	1	0.06	0.93	0	1
0	1	0.24	1	0.01	1
0	1	0.02	1	0	1
0	1	0.22	1	0	1
	1		1		0.86
	1		1		1
	1		1		1
	1		1		1
	1		1		0.93
	1		1		1
	1		1		1
	1		1		1
	1		0.99		1
	1		0.63		1
	1		0.98		1
	1		0.98		1
	1		0.94		1
	1		0.97		1
	1		1		1
	1		1		0.26
	1		1		0.17
	1		1		0.48
	1		1		0.22
	1		1		0.22
	1		1		1
	1		0.97		1
	1		0.96		1
	1		1		0.99
	1		1		1
	1		1		1
	1		1		1
	1		1		1
	1		0.95		1
	1		1		1
	1		1		1
	1		1		1
	1		1		1
	1		1		1
	1		1		1
	1		1		1
	1		0.99		1
	1		0.92		1
	1		1		1
	1		1		1
	1		0.95		1
	1		0.98		1
	1		1		1
	1		1		1
	1		1		1
	1		1		1
	1		1		1
	1		1		1
	1		1		1
	1		1		1
	1		1		1
	1		0.99		1
	1		1		1
	1		1		1
	1		1		1
	1		1		1
	1		1		1
	1		1		1
	1		0.95		1
	1		1		1
	1		1		1
	1		1		1
	1		0.07		0.63
	0.99		1		0.43
	1		1		0.89
	1		0.19		0.98
	1		0.27		0.02
	1		0.76		0.01
	1		0.08		0.86
	1		0.34		0.35
	1		0.86		0
	1		1		0.03
	1		0.91		0.02
	1		1		0.63
	1		0.99		0.34
	1		1		0.58
	1		1		0
	1		1		0
	1		1		0
	1		1		0
	1		1		0
	1		1		0
	1		0.65		0
	1		0.98		0
	1		0.99		0.02
	1		1		0
	1		0.23		0.91
	1		0.81		0
	1		0.32		0.05
	1		0.77		0
	1		0.64		0
	1		1		0
	1		0.96		0
	1		0.99		0.87
	1		0.98		0.99
	1		1		0.99
	1		0.31		0.98
	1		0.9		0.16
	1		1		0.01
	1		0.98		0.7
	1		1		1
	1		1		1
	1		1		1
	1		1		1
	1		0.99		1
	1		0.97		1
	1		1		1
	1		1		0.99
	1		1		1
	1		1		1
	1		0.99		1
	1		1		1
	1		1		1
	1		1		1
	1		1		1
	1		0.98		1
	1		0.99		1
	1		1		1
	1		1		1
	1		1		1
	1		1		1
	1		1		1
	1		1		1
	1		1		1
	1		1		1
	1		1		1
	1		0.99		1
	1		1		1
	1		1		1
	1		1		1
	1		1		1
	1		1		1
	1		1		1
	1		1		1
	1		1		1
	1		1		1
	1		1		1
	1		1		1
	1		1		1
	1		0.96		1
	1		0.97		0.01
	1		0.35		0.91
	1		1		0.15
	1		1		1
	1		0.97		1
	1		0.9		1
	1		0.98		0.01
	1		1		1
	1		1		0.96
	1		1		1
	1		0.96		1
	1		1		0.01
	1		1		1
	1		0.68		0.18
	1		0.26		1
	1		0.89		1
	1		1		0.95
	1		1		1
	1		1		1
	1		1		0.21
	1		1		0.97
	1		1		0.98
	1		0.87		0.99
	1		0.91		0.84
	1		0.95		0.99
	1		0.92		0
	1		1		0.74
	1		1		0.88
	1		0.98		1
	1		1		0.98
	1		1		1
	1		1		0.12
	1		1		0.8
	1		0.07		0.97
	1		1		1
	1		1		1
	1		0.62		0.58
	1		0.89		0.97
	1		0.68		0.12
	1		0.51		0.15
	1		0.27		0
	1		0.46		0
	1		0.94		0.01
	1		0.25		0.74
	1		0.96		0.01
	1		0.81		0
	1		0.93		0.3
	1		0.81		1
	1		0.52		0.04
	1		0.49		0.01
	0.93		1		0
	1		1		0
	1		1		0
	0.88		1		0
	1		1		0
	1		1		0
	1		1		0.9
	0.08		1		0.65
	1		0.77		0
	1		0.6		0
	0.99		0.96		0
	0.45		1		0.99
	1		0.82		0.97
	1		1		0
	1		1		0
	1		0.99		0
	1		0.45		0.86
	1		0.42		0.6
	1		0.93		0
	1		0.93		0
	1		1		0.52
	1		1		0.92
	1		1		0.88
	0.98		0.91		0
	1		0.39		0.05
	1		0.85		0.94
	0.1		0.05		0.02
	0.6		0.48		0
	0.82		0.15		0.4
	0.95		0.84		0
	0.99		0.25		0
	1		0.47		0.03
	0.09		0.22		0
	0.02		0.01		0.24
	1		0.07		0
	1		0.36		0.44
	1		0.25		0.56
	0		1		0
	0.99		0.3		0
	0		0.01		0
	0		0.01		0
	0.34		0.03		0
	1		0.87		0
	0.01		0.01		0
	0.55		0		0.01
	0.79		0		0.01
	0		0.45		0
	0		0.17		0
	0		0.19		0
	0		0.15		0
	0.81		1		0
	0.99		0.52		0
	0.97		0.47		0
	1		0.16		0
	1		0.45		0
	0.38		1		0
	0.18		0.97		0
	1		0.99		0.9
	0.93		0.63		0
	1		0.76		0.1
	0.99		0.65		0
	0.89		0.4		0
	1		0.53		1
	1		1		1
	1		0.63		1
	1		0.8		1
	1		1		1
	1		1		1
	1		1		1
	1		1		1
	1		0.99		1
	1		0.83		1
	1		0.88		1
	1		0.58		1
	1		1		1
	1		0.99		1
	1		1		1
	1		1		1
	1		1		1
	1		1		0.99
	1		0.94		1
	1		1		1
	1		1		1
	1		1		1
	1		1		1
	1		1		1
	1		1		1
	1		0.96		1
	1		1		1
	1		1		1
	1		1		1
	1		0.98		1
	1		0.99		1
	1		0.89		1
	1		1		1
	1		1		1
	1		1		1
	1		1		1
	1		0.99		1
	1		1		1
	1		1		1
	1		1		1
	1		1		1
	1		1		1
	1		1		1
	1		1		1
	1		1		1
	1		1		1
	1		1		1
	1		1		1
	1		1		1
	1		0.72		1
	1		1		1
	1		1		1
	1		1		1
	1		1		1
	1		0.96		1
	1		1		1
	1		1		1
	1		1		1
	1		0.99		1
	1		1		1
	1		1		1
	1		1		1
	1		1		1
	1		1		1
	1		0.99		1
	1		1		1
	1		1		1
	1		1		1
	1		1		1
	1		1		1
	1		1		1
	1		1		1
	1		1		1
	1		0.98		1
	1		1		1
	1		1		1
	1		0.99		1
	1		0.99		1
	1		1		1
	1		0.98		1
	1		0.98		1
	1		0.99		1
	1		0.98		1
	1		0.99		1
	1		1		0.99
	1		0.99		1
	1		1		0.93
	1		1		0.98
	1		1		0.98
	1		1		1
	1		1		0.97
	1		1		0.94
	1		1		0.73
	1		1		0.58
	1		1		1
	1		1		1
	1		1		1
	1		1		1
	1		1		1
	1		1		1
	1		1		1
	1		0.92		1
	1		0.49		0.26
	1		0.98		0.02
	1		1		0.81
	1		1		0.98
	1		0.99		0.83
	1		1		0.77
	1		1		1
	1		1		0.8
	1		1		1
	1		1		1
	1		1		1
	1		1		1
	1		0.84		1
	1		1		1
	1		1		1
	1		1		1
	1		1		1
	1		1		1
	1		1		1
	1		1		1
	1		1		1
	1		0.99		1
	1		1		1
	1		0.67		1
	1		1		1
	1		1		1
	1		1		1
	1		1		1
	1		1		1
	1		1		1
	1		0.98		1
	1		0.99		1
	1		1		1
	1		1		1
	1		1		1
	1		1		1
	1		1		1
	1		1		1
	1		1		1
	1		1		1
	1		1		1
	1		1		1
	1		1		1
	1		1		1
	1		1		1
	1		0.99		1
	1		1		1
	1		1		1
	1		1		1
	1		0.97		1
	1		0.35		0.03
	1		0.74		0.9
	1		0.78		0.9
	0.04		0.93		0.35
	1		0.51		0.01
	1		0.5		0.02
	1		0.2		0
	1		1		0
	1		0.96		0
	1		0.13		0
	1		1		0.53
	1		1		0.35
	1		1		0.01
	1		1		0.29
	1		0.05		0
	1		0.59		0.01
	1		1		0
	1		1		0
	1		1		0
	1		0.81		0
	1		1		0
	1		1		0
	1		1		0
	1		1		0.02
	1		1		0.11
	1		0.88		0
	1		0.97		0.01
	1		0.85		0
	1		0.23		0.04
	1		0.72		0.04
	1		0.73		0
	1		0.12		0
	1		0.9		0
	1		0.3		0
	1		0.62		0.15
	1		0.99		0.75
	1		1		0
	1		0.53		0
	1		1		1
	1		1		1
	1		1		1
	1		1		1
	1		1		1
	1		1		1
	1		1		1
	1		1		1
	1		0.97		1
	1		0.88		1
	1		0.99		1
	1		0.91		1
	1		0.97		1
	1		1		1
	1		0.99		1
	1		0.99		1
	1		1		1
	1		1		1
	1		1		1
	1		1		1
	1		1		1
	1		1		1
	1		1		1
	1		0.99		1
	1		0.96		1
	1		1		1
	1		1		1
	1		1		1
	1		1		1
	1		1		1
	1		1		1
	1		1		1
	1		1		1
	1		1		1
	1		1		1
	1		1		1
	1		1		1
	1		1		1
	1		0.99		1
	1		0.58		1
	1		0.35		1
	1		0.94		1
	1		1		1
	1		0.94		1
	1		0.97		1
	1		1		0.99
	1		1		1
	1		1		1
	1		1		0
	1		1		0.96
	1		1		0.96
	1		0.9		1
	1		1		0.81
	1		1		1
	1		1		0
	1		1		0
	1		1		0.97
	1		1		0.15
	1		0.99		0.68
	1		1		1
	1		0.87		1
	1		1		1
	1		0.98		0.76
	1		1		0.86
	1		1		0
	1		0.97		0
	1		0.39		0.02
	1		0.69		0.09
	1		0.98		0.02
	1		1		1
	1		1		1
	1		1		1
	1		1		0
	1		1		0.88
	1		0.39		1
	1		1		1
	1		0.71		0
	0.98		0.57		0
	0.77		0.78		0
	1		0.39		0.1
	1		0.11		0
	1		0.45		0
	0.92		0.81		0
	0.97		1		0
	0.99		0.86		0
	0.02		0.38		0
	1		1		0
	1		1		0.21
	0.77		1		0
	0.93		1		0
	1		1		0
	0.97		0.86		0
	0.91		0.94		0
	0.99		0.08		0
	1		0.23		0
	1		1		0
	1		0		0
	1		1		0
	1		0.68		0.99
	0		0.76		0
	1		0.81		0
	0.98		0.83		0
	1		0.73		0
	1		0.93		0.01
	1		1		0
	0.93		0.76		0
	0		0.98		0
	1		0.93		0.35
	1		1		0.16
	1		1		0.71
	1		0.94		0
	1		0.85		0
	1		0.95		0
	0.26		0.69		0.01
	0.51		0.15		0
	0.5		0.3		0
	0.11		0.08		0
	0.8		0		0
	1		0.07		0
	0.11		0.02		0
	0.02		0.83		0
	0.79		0.94		0
	0.99		0.52		0.02
	1		0.45		0
	1		0.01		0
	0.98		0.98		0
	0.02		1		0
	0.13		0.12		0
	1		0.86		0
	0		0.06		0
	0.86		0.05		0
	1		0.02		0
	1		0.21		0
	0.07		0.6		0
	0.01		0.99		0
	0		0.37		0
	0		0.71		0
	0		0.02		0
	0		0.85		0
	0		0.02		0
	0.97		0.1		0
	0.94		0.66		0
	0.9		0.21		0.01
	0.26		0.12		0
	0		0.97		0.01
	0		0.18		0.01
	0		0.84		0
	0		0.13		0
	0.02		0.64		0
	0		0.05		0.02
	0.99		0.19		0
	1		0.69		0

## Sheet: Figure 3
figure 3b							figure 3c						figure 3g										figure 2h
SMART^AI		Human expert		Untrained individual				Accuracy	Sensitivity	Specificity				0	0.8	0.16	0.31	0.62	1.25	2.5	5						predicted level	Ct value
negative	positive	negative	positive	negative	positive		Untrained individual	0.773	0.729	0.86			#1	0.010694	0.074735	0.160977	0.300602	0.581531	1.29408	2.3849	5.01041		1/16	0.049		day 0	1.239	33.094
0	1	0	1	0	1								#2	0	0.081048	0.146293	0.286167	0.600372	1.14705	2.27352	4.97925		1/8	0.112		day 1	3.248
0	1	0	1	0	1		Human expert	0.847	0.83	0.882			#3	0.009571	0.076464	0.153672	0.307984	0.635925	1.28158	2.27195	4.54704		1/4	0.204		day 2	5.247	30.937
0	1	0	1	0	1								#4	0	0.076094	0.143779	0.285374	0.659721	1.27892	2.41484	4.54074		1/2	0.27		day 3	0.207
0	1	0	1	0	1		SMART^AI-LFA	1	1	1			#5	0	0.070704	0.154099	0.309911	0.590467	1.15823	2.44685	4.50313		1	1		day 4	0.229	36.367
0	1	0	1	0	1								#6	0.010409	0.078614	0.149056	0.319952	0.614689	1.15183	2.25782	4.92433					day 5	0.28
0	1	0	1	0	1								#7	0.010258	0.074839	0.171102	0.329404	0.604548	1.12891	2.30686	4.73029					day 6	0	36.797
0	1	0	1	0	1		figure 3f						#8	0	0.08414	0.168863	0.342441	0.614689	1.20993	2.70556	4.98616					day 7	0.217
0	1	0	1	0	1			#1	#2	#3			#9	0	0.080992	0.169098	0.301646	0.579921	1.31579	2.34718	4.86665					day 8	0.26	37.702
0	1	0	1	0	1		COVID-19	1	1	1			#10	0	0.083558	0.150718	0.321731	0.635044	1.29139	2.62066	4.65225					day 9	0.253
0	1	0	1	0	1		RSV	0	0	0			#11	0	0.084256	0.153353	0.289158	0.563672	1.24913	2.54899	4.95858
0	1	0	1	0	1		Influenza A	0	0	0			#12	0	0.081048	0.145081	0.297287	0.646592	1.21329	2.26566	4.68136
0	1	0	1	0	1		Influenza B	0	0	0			#13	0.010117	0.08449	0.14947	0.294008	0.660636	1.3481	2.71495	4.75
0	1	0	1	0	1		OC 43	0	0	0			#14	0.009725	0.075621	0.144779	0.298112	0.639461	1.29229	2.60075	4.86665
0	1	0	1	0	1								#15	0.009226	0.078668	0.146597	0.325319	0.58355	1.30489	2.40482	4.938
0	1	0	1	0	1								#16	0	0.072641	0.161536	0.292991	0.613837	1.27626	2.3849	4.98616
0	1	0	1	0	1								#17	0.010294	0.07458	0.165045	0.316423	0.615968	1.13283	2.51565	4.52503
0	1	0	1	0	1								#18	0.009854	0.075936	0.146394	0.335626	0.593339	1.13519	2.32612	4.52817
0	1	0	1	0	1								#19	0.00995	0.076358	0.149263	0.321063	0.647938	1.3453	2.56672	4.85991
0	1	0	1	0	1								#20	0	0.071989	0.156575	0.284979	0.592106	1.22597	2.40482	4.71719
0	1	0	1	0	1								#21	0.010337	0.083674	0.142095	0.316862	0.666616	1.16629	2.38821	4.76649
0	1	0	1	0	1								#22	0	0.075568	0.147924	0.324194	0.678268	1.22938	2.73763	4.64902
0	1	0	1	0	1								#23	0.010012	0.07249	0.156142	0.298733	0.631532	1.37071	2.43332	5.06628
0	1	0	1	0	1								#24	0.009793	0.072139	0.153779	0.335161	0.647041	1.34903	2.26252	4.99307
0	1	0	1	0	1								#25	0	0.082637	0.149574	0.290162	0.629347	1.25608	2.70181	4.75
0	1	0	1	0	1								#26	0	0.07194	0.147004	0.302483	0.613837	1.35466	2.66093	5.48666
0	1	0	1	0	1								#27	0.010716	0.082237	0.164018	0.287559	0.610866	1.32127	2.34068	5.45254
0	1	0	1	0	1								#28	0.010166	0.078996	0.162772	0.29894	0.678739	1.24395	2.60255	5.33663
0	1	0	1	0	1								#29	0	0.084198	0.170747	0.291573	0.607488	1.1671	2.62066	5.34774
0	1	0	1	0	1								#30	0	0.082237	0.170156	0.290162	0.638133	1.17522	2.64805	5.1907
0	1	0	1	0	1								#31	0.009433	0.083558	0.156684	0.316204	0.628475	1.33786	2.2751	5.1477
0	1	0	1	0	1								#32	0	0.0806	0.141702	0.328492	0.667078	1.1875	2.41819	4.70739
0	1	0	1	0	1								#33	0.010258	0.072944	0.159202	0.324194	0.635925	1.27715	2.72627	5.17633
0	1	0	1	0	1
0	1	0	1	0	1
0	1	0	1	0	1
0	1	0	1	0	1
0	1	0	1	0	1
0	1	0	1	0	1
0	1	0	1	0	1
0	1	0	1	0	1
0	1	0	1	0	1
0	1	0	1	0	1
0	1	0	1	0	1
0	1	0	1	0	1
0	1	0	1	0	1
0	1	0	1	0	1
0	1	0	1	0	1
0	1	0	1	0	1
0	1	0	1	0	1
0	1	0	1	0	1
0	1	0	1	0	1
0	1	0	1	0	1
0	1	0	1	0	1
0	1	0	1	0	1
0	1	0	1	0	1
0	1	0	1	0	1
0	1	0	1	0	1
0	1	0	1	0	1
0	1	0	1	0	1
0	1	0	1	0	1
0	1	0	1	0	1
0	1	0	1	0	1
0	1	0	1	0	1
0	1	0	1	0	1
0	1	0	1	0	1
0	1	0	1	0	1
0	1	0	1	0	1
0	1	0	1	0	1
0	1	0	1	0	1
0	1	0	1	0	1
0	1	0	1	0	1
0	1	0	1	0	1
0	1	0	1	0	1
0	1	0	1	0	1
0	1	0	1	0	1
0	1	0	1	0	1
0	1	0	1	0	1
0	1	0	1	0	1
0	1	0	1	0	1
0	1	0	1	0	1
0	1	0	1	0	1
0	1	0	1	0	1
0	1	0	1	0	1
0	1	0	1	0	1
0	1	0	1	0	1
0	1	0	1	0	1
0	1	0	1	0	1
0	1	0	1	0	1
0	1	0	1	0	1
0	1	0	1	0	1
0	1	0	1	0	1
0	1	0	1	0	1
0	1	0	1	0	1
0	1	0	1	0	1
0	1	0	1	0	1
0	1	0	1	0	1
0	1	0	1	0	1
0	1	0	1	0	1
0	1	0	1	0	1
0	1	0	1	0	1
0	1	0	1	0	1
0	1	0	1	0	1
0	1	0	1	0	1
0	1	0	1	0	1
0	1	0	1	0	1
0	1	0	1	0	1
0	1	0	1	0	1
0	1	0	1	0	1
0	1	0	1	0	1
0	1	0	1	0	1
0	1	0	1	0	1
0	1	0	1	0	1
0	1	0	1	0	1
0	1	0	1	0	1
0	1	0	1	0	1
0	1	0	1	0	1
0	1	0	1	0	1
0	1	0	1	0	1
0	1	0	1	0	1
0	1	0	1	0	1
0	1	0	1	0	1
0	1	0	1	0	1
0	1	0	1	0	1
0	1	0	1	0	1
0	1	0	1	0	1
0	1	0	1	0	1
0	1	0	1	0	1
0	1	0	1	0	1
0	1	0	1	0	1
0	1	0	1	0	1
0	1	0	1	0	1
0	1	0	1	0	1
0	1	0	1	0	1
0	1	0	1	0	1
0	1	0	1	0	1
0	1	0	1	0	1
0	1	0	1	0	1
0	1	0	1	0	1
0	1	0	1	0	1
0	1	0	1	0	1
0	1	0	1	0	1
0	1	0	1	0	1
0	1	0	1	0	1
0	1	0	1	0	1
0	1	0	1	0	1
0	1	0	1	0	1
0	1	0	1	0	1
0	1	0	1	0	1
0	1	0	1	0	1
0	1	0	1	0	1
0	1	0	1	0	1
0	1	0	1	0	1
0	1	0	1	0	1
0	1	0	1	0	1
0	1	0	1	0	1
0	1	0	1	0	1
0	1	0	1	0	1
0	1	0	1	0	1
0	1	0	1	0	1
0	1	0	1	0	1
0	1	0	1	0	1
0	1	0	1	0	1
0	1	0	1	0	1
0	1	0	1	0	1
0	1	0	1	0	1
0	1	0	1	0	1
0	1	0	1	0	1
0	1	0	1	0	1
0	1	0	1	0	1
0	1	0	1	0	1
0	1	0	1	0	1
0	1	0	1	0	1
0	1	0	1	0	1
0	1	0	1	0	1
0	1	0	1	0	1
0	1	0	1	0	1
0	1	0	1	0	1
0	1	0	1	0	1
0	1	0	1	0	1
0	1	0	1	0	1
0	1	0	1	0	1
0	1	0	1	0	1
0	1	0	1	0	1
0	1	0	1	0	1
0	1	0	1	0	1
0	1	0	1	0	1
0	1	0	1	0	1
0	1	0	1	0	1
0	1	0	1	0	1
0	1	0	1	0	1
0	1	0	1	0	1
0	1	0	1	0	1
0	1	0	1	0	1
0	1	0	1	0	1
0	1	0	1	0	1
0	1	0	1	0	1
0	1	0	1	0	1
0	1	0	1	0	1
0	1	0	1	0	1
0	1	0	1	0	1
0	1	0	1	0	1
0	1	0	1	0	1
0	1	0	1	0	1
0	1	0	1	0	1
0	1	0	1	0	1
0	1	0	1	0	1
0	1	0	1	0	1
0	1	0	1	0	1
0	1	0	1	0	1
0	1	0	1	0	1
0	1	0	1	0	1
0	1	0	1	0	1
0	1	0	1	0	1
0	1	0	1	0	1
0	1	0	1	0	1
0	1	0	1	0	1
0	1	0	1	0	1
0	1	0	1	0	1
0	1	0	1	0	1
0	1	0	1	0	1
0	1	0	1	0	1
0	1	0	1	0	1
0	1	0	1	0	1
0	1	0	1	0	1
0	1	0	1	0	1
0	1	0	1	0	1
0	1	0	1	0	1
0	1	0	1	0	1
0	1	0	1	0	1
0	1	0	1	0	1
0	1	0	1	0	1
0	1	0	1	0	1
0	1	0	1	0	1
0	1	0	1	0	1
0	1	0	1	0	1
0	1	0	1	0	1
0	1	0	1	0	1
0	1	0	1	0	1
0	1	0	1	0	1
0	1	0	1	0	1
0	1	0	1	0	1
0	1	0	1	0	1
0	1	0	1	0	1
0	1	0	1	0	1
0	1	0	1	0	1
0	1	0	1	0	1
0	1	0	1	0	1
0	1	0	1	0	1
0	1	0	1	0	1
0	1	0	1	0	1
0	1	0	1	0	1
0	1	0	1	0	1
0	1	0	1	0	1
0	1	0	1	0	1
0	1	0	1	0	1
0	1	0	1	0	1
0	1	0	1	0	1
0	1	0	1	0	1
0	1	0	1	0	1
0	1	0	1	0	1
0	1	0	1	0	1
0	1	0	1	0	1
0	1	0	1	0	1
0	1	0	1	0	1
0	1	0	1	0	1
0	1	0	1	0	1
0	1	0	1	0	1
0	1	0	1	0	1
0	1	0	1	0	1
0	1	0	1	0	1
0	1	0	1	0	1
0	1	0	1	0	1
0	1	0	1	0	1
0	1	0	1	0	1
0	1	0	1	0	1
0	1	0	1	0	1
0	1	0	1	0	1
0	1	0	1	0	1
0	1	0	1	0	1
0	1	0	1	0	1
0	1	0	1	0	1
0	1	0	1	0	1
0	1	0	1	0	1
0	1	0	1	0	1
0	1	0	1	0	1
0	1	0	1	0	1
0	1	0	1	0	1
0	1	0	1	0	1
0	1	0	1	0	1
0	1	0	1	0	1
0	1	0	1	0	1
0	1	0	1	0	1
0	1	0	1	0	1
0	1	0	1	0	1
0	1	0	1	0	1
0	1	0	1	0	1
0	1	0	1	0	1
0	1	0	1	0	1
0	1	0	1	0	1
0	1	0	1	0	1
0	1	0	1	0	1
0	1	0	1	0	1
0	1	0	1	0	1
0	1	0	1	0	1
0	1	0	1	0	1
0	1	0	1	0	1
0	1	0	1	0	1
0	1	0	1	0	1
0	1	0	1	0	1
0	1	0	1	0	1
0	1	0	1	0	1
0	1	0	1	0	1
0	1	0	1	0	1
0	1	0	1	0	1
0	1	0	1	0	1
0	1	0	1	0	1
0	1	0	1	0	1
0	1	0	1	0	1
0	1	0	1	0	1
0	1	0	1	0	1
0	1	0	1	0	1
0	1	0	1	0	1
0	1	0	1	0	1
0	1	0	1	0	1
0	1	0	1	0	1
0	1	0	1	0	1
0	1	0	1	0	1
0	1	0	1	0	1
0	1	0	1	0	1
0	1	0	1	0	1
0	1	0	1	0	1
0	1	0	1	0	1
0	1	0	1	0	1
0	1	0	1	0	1
0	1	0	1	0	1
0	1	0	1	0	1
0	1	0	1	0	1
0	1	0	1	0	1
0	1	0	1	0	1
0	1	0	1	0	1
0	1	0	1	0	1
0	1	0	1	0	1
0	1	0	1	0	1
0	1	0	1	0	1
0	1	0	1	0	1
0	1	0	1	0	1
0	1	0	1	0	1
0	1	0	1	0	1
0	1	0	1	0	1
0	1	0	1	0	1
0	1	0	1	0	1
0	1	0	1	0	1
0	1	0	1	0	1
0	1	0	1	0	1
0	1	0	1	0	1
0	1	0	1	0	1
0	1	0	1	0	1
0	1	0	1	0	1
0	1	0	1	0	1
0	1	0	1	0	1
0	1	0	1	0	1
0	1	0	1	0	1
0	1	0	1	0	1
0	1	0	1	0	1
0	1	0	1	0	1
0	1	0	1	0	1
0	1	0	1	0	1
0	1	0	1	0	1
0	1	0	1	0	1
0	1	0	1	0	1
0	1	0	1	0	1
0	1	0	1	0	1
0	1	0	1	0	1
0	1	0	1	0	1
0	1	0	1	0	1
0	1	0	1	0	1
0	1	0	1	0	1
0	1	0	1	0	1
0	1	0	1	0	1
0	1	0	1	0	1
0	1	0	1	0	1
0	1	0	1	0	1
0	1	0	1	0	1
0	1	0	1	0	1
0	1	0	1	0	1
0	1	0	1	0	1
0	1	0	1	0	1
0	1	0	1	0	1
0	1	0	1	0	1
0	1	0	1	0	1
0	1	0	1	0	1
0	1	0	1	0	1
0	1	0	1	0	1
0	1	0	1	0	1
0	1	0	1	0	1
0	1	0	1	0	1
0	1	0	1	0	1
0	1	0	1	0	1
0	1	0	1	0	1
0	1	0	1	0	1
0	1	0	1	0	1
0	1	0	1	0	1
0	1	0	1	0	1
0	1	0	1	0	1
0	1	0	1	0	1
0	1	0	1	0	1
0	1	0	1	0	1
0	1	0	1	0	1
0	1	0	1	0	1
0	1	0	1	0	1
0	1	0	1	0	1
0	1	0	1	0	1
0	1	0	1	0	1
0	1	0	1	0	1
0	1	0	1	0	1
0	1	0	1	0	1
0	1	0	1	0	1
0	1	0	1	0	1
0	1	0	1	0	1
0	1	0	1	0	1
0	1	0	1	0	1
0	1	0	1	0	1
0	1	0	1	0	1
0	1	0	1	0	1
0	1	0	1	0	1
0	1	0	1	0	1
0	1	0	1	0	1
0	1	0	1	0	1
0	1	0	1	0	1
0	1	0	1	0	1
0	1	0	1	1	1
0	1	0	1	1	1
0	1	0	1	1	1
0	1	0	1	1	1
0	1	0	1	1	1
0	1	0	1	1	1
0	1	0	1	1	1
0	1	0	1	1	1
0	1	0	1	1	1
0	1	0	1	1	1
0	1	0	1	1	1
0	1	1	1	1	1
0	1	1	1	1	1
0	1	1	1	1	1
0	1	1	1	1	1
0	1	1	1	1	1
0	1	1	1	1	1
0	1	1	1	1	1
0	1	1	1	1	1
0	1	1	1	1	1
0	1	1	1	1	1
0	1	1	1	1	1
0	1	1	1	1	1
0	1	1	1	1	1
0	1	1	1	1	1
0	1	1	1	1	1
0	1	1	1	1	1
0	1	1	1	1	1
0	1	1	1	1	1
0	1	1	1	1	1
0	1	1	1	1	1
0	1	1	1	1	1
0	1	1	1	1	1
0	1	1	1	1	1
0	1	1	1	1	1
0	1	1	1	1	1
0	1	1	1	1	1
0	1	1	1	1	1
0	1	1	1	1	1
0	1	1	1	1	1
0	1	1	1	1	1
0	1	1	1	1	1
0	1	1	1	1	1
0	1	1	1	1	1
0	1	1	1	1	1
0	1	1	1	1	1
0	1	1	1	1	1
0	1	1	1	1	1
0	1	1	1	1	1
0	1	1	1	1	1
0	1	1	1	1	1
0	1	1	1	1	1
0	1	1	1	1	1
0	1	1	1	1	1
0	1	1	1	1	1
0	1	1	1	1	1
0	1	1	1	1	1
0	1	1	1	1	1
0	1	1	1	1	1
0	1	1	1	1	1
0	1	1	1	1	1
0	1	1	1	1	1
0	1	1	1	1	1
0	1	1	1	1	1
0	1	1	1	1	1
0	1	1	1	1	1
0	1	1	1	1	1
0	1	1	1	1	1
0	1	1	1	1	1
0	1	1	1	1	1
	1		1		1
	1		1		1
	1		1		1
	1		1		1
	1		1		1
	1		1		1
	1		1		1
	1		1		1
	1		1		1
	1		1		1
	1		1		1
	1		1		1
	1		1		1
	1		1		1
	1		1		1
	1		1		1
	1		1		1
	1		1		1
	1		1		1
	1		1		1
	1		1		1
	1		1		1
	1		1		1
	1		1		1
	1		1		1
	1		1		1
	1		1		1
	1		1		1
	1		1		1
	1		1		1
	1		1		1
	1		1		1
	1		1		1
	1		1		1
	1		1		1
	1		1		1
	1		1		1
	1		1		1
	1		1		1
	1		1		1
	1		1		1
	1		1		1
	1		1		1
	1		1		1
	1		1		1
	1		1		1
	1		1		1
	1		1		1
	1		1		1
	1		1		1
	1		1		1
	1		1		1
	1		1		1
	1		1		1
	1		1		1
	1		1		1
	1		1		1
	1		1		1
	1		1		1
	1		1		1
	1		1		1
	1		1		1
	1		1		1
	1		1		1
	1		1		1
	1		1		1
	1		1		1
	1		1		1
	1		1		1
	1		1		1
	1		1		1
	1		1		1
	1		1		1
	1		1		1
	1		1		1
	1		1		1
	1		1		1
	1		1		1
	1		1		1
	1		1		1
	1		1		1
	1		1		1
	1		1		1
	1		1		1
	1		1		1
	1		1		1
	1		1		1
	1		1		1
	1		1		1
	1		1		1
	1		1		1
	1		1		1
	1		1		1
	1		1		1
	1		1		1
	1		1		1
	1		1		1
	1		1		1
	1		1		1
	1		1		1
	1		1		1
	1		1		1
	1		1		1
	1		1		1
	1		1		1
	1		1		1
	1		1		1
	1		1		1
	1		1		1
	1		1		1
	1		1		1
	1		1		1
	1		1		1
	1		1		1
	1		1		1
	1		1		1
	1		1		1
	1		1		1
	1		1		1
	1		1		1
	1		1		1
	1		1		1
	1		1		1
	1		1		1
	1		1		1
	1		1		1
	1		1		1
	1		1		1
	1		1		1
	1		1		1
	1		1		1
	1		1		1
	1		1		1
	1		1		1
	1		1		1
	1		1		1
	1		1		1
	1		1		1
	1		1		1
	1		1		1
	1		1		1
	1		1		1
	1		1		1
	1		1		1
	1		1		1
	1		1		1
	1		1		1
	1		1		1
	1		1		1
	1		1		1
	1		1		1
	1		1		1
	1		1		1
	1		1		1
	1		1		1
	1		1		1
	1		1		1
	1		1		1
	1		1		1
	1		1		1
	1		1		1
	1		1		1
	1		1		1
	1		1		1
	1		1		1
	1		1		1
	1		1		1
	1		1		1
	1		1		1
	1		1		1
	1		1		1
	1		1		1
	1		1		1
	1		1		1
	1		1		1
	1		1		1
	1		1		1
	1		1		1
	1		1		1
	1		1		1
	1		1		1
	1		1		1
	1		1		1
	1		1		1
	1		1		1
	1		1		1
	1		1		1
	1		1		1
	1		1		1
	1		1		1
	1		1		1
	1		1		1
	1		1		1
	1		1		1
	1		1		1
	1		1		1
	1		1		1
	1		1		1
	1		1		1
	1		1		1
	1		1		1
	1		1		1
	1		1		1
	1		1		1
	1		1		1
	1		1		1
	1		1		1
	1		1		1
	1		1		1
	1		1		1
	1		1		1
	1		1		1
	1		1		1
	1		1		1
	1		1		1
	1		1		1
	1		1		1
	1		1		1
	1		1		1
	1		1		1
	1		1		1
	1		1		1
	1		1		1
	1		1		1
	1		1		1
	1		1		1
	1		1		1
	1		1		1
	1		1		1
	1		1		0
	1		1		0
	1		1		0
	1		1		0
	1		1		0
	1		1		0
	1		1		0
	1		1		0
	1		1		0
	1		1		0
	1		1		0
	1		1		0
	1		1		0
	1		1		0
	1		1		0
	1		1		0
	1		1		0
	1		1		0
	1		1		0
	1		1		0
	1		1		0
	1		1		0
	1		1		0
	1		1		0
	1		1		0
	1		1		0
	1		1		0
	1		1		0
	1		1		0
	1		1		0
	1		1		0
	1		1		0
	1		1		0
	1		1		0
	1		1		0
	1		1		0
	1		1		0
	1		1		0
	1		1		0
	1		1		0
	1		1		0
	1		1		0
	1		1		0
	1		1		0
	1		1		0
	1		1		0
	1		1		0
	1		1		0
	1		1		0
	1		1		0
	1		1		0
	1		1		0
	1		1		0
	1		1		0
	1		1		0
	1		1		0
	1		1		0
	1		1		0
	1		1		0
	1		1		0
	1		1		0
	1		1		0
	1		1		0
	1		1		0
	1		1		0
	1		1		0
	1		1		0
	1		1		0
	1		1		0
	1		1		0
	1		1		0
	1		1		0
	1		1		0
	1		1		0
	1		1		0
	1		1		0
	1		1		0
	1		1		0
	1		1		0
	1		1		0
	1		1		0
	1		1		0
	1		1		0
	1		1		0
	1		1		0
	1		1		0
	1		1		0
	1		1		0
	1		1		0
	1		1		0
	1		1		0
	1		1		0
	1		1		0
	1		1		0
	1		1		0
	1		1		0
	1		1		0
	1		1		0
	1		1		0
	1		1		0
	1		1		0
	1		0		0
	1		0		0
	1		0		0
	1		0		0
	1		0		0
	1		0		0
	1		0		0
	1		0		0
	1		0		0
	1		0		0
	1		0		0
	1		0		0
	1		0		0
	1		0		0
	1		0		0
	1		0		0
	1		0		0
	1		0		0
	1		0		0
	1		0		0
	1		0		0
	1		0		0
	1		0		0
	1		0		0
	1		0		0
	1		0		0
	1		0		0
	1		0		0
	1		0		0
	1		0		0
	1		0		0
	1		0		0
	1		0		0
	1		0		0
	1		0		0
	1		0		0
	1		0		0
	1		0		0
	1		0		0
	1		0		0
	1		0		0
	1		0		0
	1		0		0
	1		0		0
	1		0		0
	1		0		0
	1		0		0
	1		0		0
	1		0		0
	1		0		0
	1		0		0
	1		0		0
	1		0		0
	1		0		0
	1		0		0
	1		0		0
	1		0		0
	1		0		0
	1		0		0
	1		0		0
	1		0		0
	1		0		0
	1		0		0
	1		0		0
	1		0		0
	1		0		0
	1		0		0
	1		0		0
	1		0		0
	1		0		0
	1		0		0
	1		0		0
	1		0		0
	1		0		0
	1		0		0
	1		0		0
	1		0		0
	1		0		0
	1		0		0
	1		0		0
	1		0		0
	1		0		0
	1		0		0
	1		0		0
	1		0		0
	1		0		0
	1		0		0
	1		0		0
	1		0		0
	1		0		0
	1		0		0
	1		0		0
	1		0		0
	1		0		0
	1		0		0
	1		0		0
	1		0		0
	1		0		0
	1		0		0
	1		0		0
	1		0		0
	1		0		0
	1		0		0
	1		0		0
	1		0		0
	1		0		0
	1		0		0
	1		0		0
	1		0		0
	1		0		0
	1		0		0
	1		0		0
	1		0		0
	1		0		0
	1		0		0
	1		0		0
	1		0		0
	1		0		0
	1		0		0
	1		0		0
	1		0		0
	1		0		0
	1		0		0
	1		0		0
	1		0		0
	1		0		0
	1		0		0
	1		0		0
	1		0		0
	1		0		0
	1		0		0
	1		0		0
	1		0		0
	1		0		0
	1		0		0
	1		0		0
	1		0		0
	1		0		0
	1		0		0
	1		0		0
	1		0		0
	1		0		0
	1		0		0
	1		0		0
	1		0		0
	1		0		0
	1		0		0
	1		0		0
	1		0		0
	1		0		0
	1		0		0
	1		0		0
	1		0		0
	1		0		0
	1		0		0
	1		0		0
	1		0		0
	1		0		0
	1		0		0
	1		0		0
	1		0		0
	1		0		0
	1		0		0
	1		0		0
	1		0		0
	1		0		0
	1		0		0
	1		0		0
	1		0		0
	1		0		0

## Sheet: Figure 4
figure 4c					figure 4d							figure 4e											figure 4f
Standard only		Standard+Clinical (SMART^AI-LFA)			SMART^AI-LFA		xRcovid		xRcovid (our training dataset)				Patieint 1	Patieint 2	Patieint 3	Patieint 4	Patieint 5	Patieint 6	Normal 1	Normal 2	Normal 3		Manufacturer	Sensitivity	Specificity
negative	positive	negative	positive		Controls	Patients	xrcovid their n	xrcovid their p	xrcovid our n	xrcovid our p		User 1	1	1	1	1	1	1	0	0	0		LFA model 1	0.996	0.993
0	1				0.03	1	0.22	0.99	0	1			1	1	1	1	1	1	0	0	0		7 different models	0.94	0.897
0	1	0	1		0.04	1	0.23	0.96	0	1			1	1	1	1	1	1	0	0	0		Total	0.948	0.909
0	1	0	1		0.23	1	0.92	0.31	0	1		User 2	1	1	1	1	1	1	0	0	0
0	1	0	1		0.01	1	0.28	0.99	0	1			1	1	1	1	1	1	0	0	0		figure 4j
0	1	0	1		0	1	0.62	0.34	0	1			1	1	1	1	1	1	0	0	0			0.31	0.61	0.91
0	1	0	1		0	1	0.03	0.5	0	1		User 3	1	1	1	1	1	1	0	0	0		untrained individual	73.3333	62.6667	52.6667
0	1	0	1		0	1	0.09	0.76	0	1			1	1	1	1	1	1	0	0	0			72.6667	65.3333	53.3333
0	1	0	1		0.03	1	0.38	0.18	0	1			1	1	1	1	1	1	0	0	0			72	60.6667	48.6667
0	1	0	1		0.01	1	0.02	0	0	1		User 4	1	1	1	1	1	1	0	0	0		human expert	80.6667	71.3333	57.3333
0	1	0	1		0.44	1	0.16	0	0.01	1			1	1	1	1	1	1	0	0	0			82.6667	69.3333	59.3333
0	1	0	1		0	1	0.05	0.04	0	1			1	1	1	1	1	1	0	0	0			77.3333	72.6667	56
0.02	1	0	1		0.15	1	0.94	0.1	0	1		User 5	1	1	1	1	1	1	0	0	0		SMART^AI-LFA	100	100	99.3
0	1	0	1		1	1	0.02	0	0.09	1			1	1	1	1	1	1	0	0	0
0	1	0	1		0	1	0.02	0.01	0.17	1			1	1	1	1	1	0	0	0	0
0	1	0	1		0	1	0.05	0.01	0.02	1
0	1	0	1		0	1	0	0.2	0	1
0	1	0	1		0	1	0	0.12	0.71	1
0	1	0	1		0	1	0.07	0.99	0.01	1
0	1	0	1		0.3	1	0	0.6	0	1
0	1	0	1		0	1	0.01	0.67	0.01	1
0	1	0	1		0	1	0	1	0	1
0	1	0	1		0	1	1	1	0	1
0	1	0	1		0.05	1	1	1	0	1
0	1	0	1		0.13	1	1	1	0	1
0	1	0	1		0	1	1	1	0	1
0	1	0	1		0	1	1	1	0	1
0	1	0	1		0	1	1	1	0	1
0	1	0	1		0	1	1	1	0	1
0	1	0	1		0	1	1	1	0	1
0	1	0	1		0	1	0.99	0.98	0	1
0	1	0	1		0	1	0.99	1	0	1
0	1	0	1		0	1	1	0.92	0	1
0	1	0	1		0	1	1	0.86	0	1
0	1	0	1		0	1	1	1	0.03	1
0	1	0	1		0	1	1	1	0	1
0	1	0	0		0	1	1	1	0	1
0	1	0	0		0	1	1	0.73	0.33	0.78
0	1	0	0		0	1	1	1	0.31	1
0	1	0	0		0.01	1	1	1	0.01	1
0	1	0	0		0	1	1	1	0	1
0	1	0	0		0	1	1	1	0.02	1
0	1	0	1		0	1	1	1	0	1
0	1	0	1		0	1	1	1	0.07	1
0	1	0	1		0	1	1	1	0.02	1
0	1	0	1		0	1	1	0.06	0.01	1
0	1	0	1		0	1	1	1	0	1
0	1	0	1		0	1	0.99	1	0	1
0	1	0	1		0	1	1	1	0	1
0	1	0	1		0	1	1	1	0	0.51
0	1	0	1		0	1	1	0.94	0.1	1
0	1	0	1		0	1	0.89	0.87	0	1
0	1	0	1		0	1	1	1	0.04	1
0	1	0	1		0	1	0.71	1	0	1
0	1	0	1		0	1	1	1	0	1
0	1	0	1		0	1	1	1	0.54	1
0	1	0	0		0	1	1	0.99	0.02	1
0	1	0	0		0	1	1	0.99	0.07	1
0	1	1	0		0	1	1	1	0.2	1
0	1	0	0		0	1	1	1	0.52	1
0	1	0	0		0	1	1	1	0.29	1
0	1	0	0		0	1	1	1	0	1
0	1	0	1		0	1	1	1	0.01	1
0	1	0	1		0	1	1	1	0	1
0	1	0	1		0	1	1	0.94	0	1
0	1	0	1		0.11	1	1	0.94	0.06	0.9
0	1	0	1		0	1	1	1	0.01	1
0	1	0	1		0	1	1	1	0.03	1
0	1	0	1		0	1	1	1	0	1
0	1	0	1		0	1	1	0.93	0.33	1
0	1	0	1		0	1	1	1	0.69	1
0	1	0	1		0	1	1	1	0.6	1
0	1	0	1		0	1	1	1	0.62	1
0	1	0	1		0	1	1	1	0.64	1
0	1	0	1		0	1	1	0.99	0	1
0.1	1	0	1		0	1	1	1	0.04	1
0.02	1	0	1		0	1	0.11	1	0.07	1
0	1	0	1		0	1	0.29	1	0	1
0	1	0	0		0	1	0.2	1	0	1
0	1	0	1		0	1	0.21	1	0	1
0	1	0	0		0	1	0.1	1	0.02	1
0	1	0	0		0.24	1	0.01	0.84	0	1
0	1	0	1		0	1	0.93	0.32	0	1
0	1	0	1		0	1	0.97	0.08	0	1
0	1	0	1		0	1	0	0.06	0	1
0	1	0	1		0	1	0.02	0	0	1
0	1	0	1		0	1	0	0.05	0	1
0	1	0	1		0	1	0.06	0.02	0	1
0	1	0	1		0	1	0.02	0	0	1
0	1	0	1		0	1	0.21	0.02	0.02	0.99
0	1	0	1		0	1	0.9	0.29	0	1
0	1	0	1		0	1	0.76	0.98	0.48	1
0	1	0	1		0	1	0.01	0	0	1
0	1	0	1		0.06	1	0.01	0.38	0.26	1
0	1	0	1		0	1	0.04	0.06	0.01	0.16
0	1	0	1		0	1	0.49	0.03	0	1
0	1	0	1		0	1	1	1	0.98	1
0	1	0	1		0	1	1	0.07	0	0.94
0	1	0	0		0	1	1	0	0	0.74
0	1	0	0		0.01	1	1	0.68	0	0
0	1	0	0		0.14	1	1	0.01	0	1
0	1	0	0		0.01	1	1	1	0	1
0	1	0	1		0.03	1	0.29	1	0	1
0	1	0	1		0.07	1	1	1	0	1
0	1	0	1		0.03	1	1	1	0.03	1
0	1	0	1		0.01	1	0.99	1	0	0
0	1	0	1		0	1	1	1	0	0.03
0	1	0	1		0	1	0.94	1	0	0
0	1	0	1		0	1	1	0.99	0	0
0	1	0	1		0	1	1	1	0	1
0	1	0	1		0	1	0.96	1	0	1
0	1	0	1		0.21	1	1	1	0	1
0	1	0	1		0	1	0.97	1	0.05	0.93
0	1	0	1		0.01	1	0.98	0.99	0.06	0.91
0	1	0	1		0.01	1	0.97	1	0	0.82
0	1	0	1		0	1	0.99	1	0	0.89
0	1	0	1		0	1	1	1	0.01	0.64
0	1	0	1		0.13	1	1	1	0.01	0.01
0	1	0	0		0	1	1	1	0	0
0	1	0	0		0	1	1	1	0.01	0
0	1	0	0		0	1	0.1	1	0.05	0.02
0	1	0	0		0	1	1	1	0.98	1
0	1	0	1		0	1	1	1	0.04	1
0	1	0	1		0	1	1	1	0.01	1
0	1	0	1		0	1	1	1	0.54	1
0	1	0	1		0.01	1	1	1	0	1
0	1	0	1		0	1	1	1	0	1
0	1	0	1		0	1	1	1	0.03	1
0	1	0	1		0	1	1	1	0	1
0.33	1	0	1		0	1	1	1	0.01	0.99
0	1	0	1		0	1	1	1	0.17	1
0	1	0	1		0	1	1	1	0	1
0	1	0	1		0	1	0.82	1	0.03	1
0	1	0	1		0	1	1	1	0.01	1
0	1	0	1		0	1	1	1	1	1
0.12	1	0	1		0	1	0.07	1	0.92	0.05
0	1	0	1		0.02	1	1	0.98	1	1
0	1	0	0		0	1	1	1	0.99	0.05
0	1	0	0		0	1	1	1	0.09	0.87
0	1	0	0		0.07	1	1	1	0.99	0.71
0	1	0	0		0	1	1	1	0.91	0.99
0	1	0	0		0	1	1	1	0.41	1
0	1	0	1		0	1	1	0.99	0	1
0	1	0	1		0	1	0.97	1	0.01	1
0	1	0	1		0	1	1	1	0.08	1
0	1	0	1		0	1	1	0.97	0.01	0.31
0	1	0	1		0	1	1	1	1	0.13
0	1	0	1		0	1	1	1	0.89	1
0	1	0	1		0	1	0.99	1	0.2	1
0	1	0	1		0	1	1	1	1	1
0	1	0	1		0	1	0.99	1	0.94	1
0	1	0	1		0	1	1	1	1	1
0	1	0	1		0	1	1	1	0.4	1
0	1	0	1		0	1	1	1	1	1
0	1	0	1		0	1	1	1	0.75	0.79
0	1	0	1		0	1	1	1	0.02	1
0	1		1		0	1	0.96	1	0.02	1
0.01	1		0		0	1	0.91	1	0.97	1
0	1		0		0	1	0.99	1	0	0.94
0	1		1		0	1	0.92	1	0.4	0.92
0	1		0		0	1	1	1	0.1	0.99
0	1		1		0.13	1	0.86	0.96	0.03	1
0	1		1		0.06	1	0.04	1	0	1
0	1		1		0.49	1	0.98	1	0	1
0	1		1		0.04	1	0.11	0.19	0	1
0	1		1		0.21	1	0.01	1	0	1
0	1		1		0	1	0.57	1	0.01	1
0	1		1		0.02	1	0.99	1	0	1
0	1		1		0	1	0.24	1	0	1
0	1		1		0.23	1	1	1	0.03	1
0	1		1		0.14	1	0.21	1	0.9	1
0	1		1		1	1	0.1	1	0.02	1
0.01	1		1		0	1	0	1	0.45	1
0	1		1		1	1	0.01	1	0.03	1
0	1		1		0	1	0	1	1	1
0	1		1		0	1	0	1	1	1
0	1		1		0	1	1	1	1	1
0	1		0		0	1	0.99	1	1	1
0	1		0		0	1	0.97	1	0.01	1
0	1		1		0.01	1	1	1	0.03	1
0	1		0		0	1	1	1	0.01	1
0	1		0		0	1	0.99	1	0.01	1
0	1		1		0	1	1	1	0	1
0	1		1		0	1	1	1	0	1
0	1		1		0	1	0.99	1	0	1
0.28	1		1		0	1	1	1	0	1
0	1		1		0	1	1	1	0	1
0	1		1		0	1	1	1	0	1
0	1		1		0	1	0	1	0	1
0	1		1		0	1	0.99	1	0	1
0	1		1		0	1	0.96	1	0.8	1
0	1		1		0	1	1	1	0	1
0	1		1		0	1	1	1	0.01	1
0	1		1		0	1	1	1	0	1
0	1		1		0	1	0.99	1	0	1
0	1		1		0	1	0.92	1	0	1
0	1		0		0	1	1	1	0	1
0	1		0		0	1	1	1	0	1
0	1		0		0	1	1	1	0	1
0	1		0		0	1	1	1	0	1
0	1		0		0	1	1	1	0.06	1
0	1		0		0	1	1	1	0.33	1
0	1				0	1	1	1	1	1
0	1				0.04	1	1	1	1	1
0.01	1				0	1	1	1	0.68	1
0	1				0	1	1	1	0	1
0	1				0	1	1	1	0.24	1
0	1				0	1	1	1	0.78	1
0	1				0	1	1	1	0.86	1
0	1				0	1	1	0.09	0.42	1
0	1				0	1	1	0.06	0.01	1
0	1				0.41	1	1	1	0	1
0	1				0	1	1	0.08	1	1
0	1					1	0.98	1	0.26	1
0	1				0	1	1	0.92	0.03	1
0	1				0	1	1	1	0.02	1
0	1				0.02	1	1	0.97	0.99	1
0	1				0	1	1	0.99	1	1
0	1				0	1	1	0.99	0.32	1
0	1				0	1	1	0.56	0.01	1
0	1				0	1	1	1	0	1
0	1				0	1	0.99	1	1	1
0	1				0.1	1	1	1	0.01	1
0	1				0	1	1	1	0	1
0	1				0	1	1	1	0	1
0	1				0	1	1	1	0.82	1
0	1				0	1	1	1	0.13	1
0	1				0	1	1	0.93	0.36	1
0	1				0	1	1	0.87	0.01	1
0	1				0	1	1	1	0.06	1
0	1				0	1	1	1	0.03	1
0	1				0	1	1	0.56	0.01	1
0	1				0.01	1	1	0.99	0.03	1
0	1				0	1	1	0.01	0.9	1
0	1				0	1	1	1	0.92	1
0	1				0	1	1	1	1	1
0	1				0	1	0.02	0.01	0.99	1
0	1				0	1	0.01	1	1	1
0	1				0	1	0	1	0	1
0	1				0	1	0.95	1	0	1
0	1				0	1	1	1	0	1
0	1				0	1	0.83	1	0.68	1
0	1				0	1	0.09	1	0.02	1
0	1				0.01	1	0	1	0.02	1
0	1				0	1	0.03	1	0	1
0	1				0.53	1	0.29	1	0.72	1
0.28	1				0.02	1	0.06	1	0	1
0	1				0.01	1	0.01	1	0	1
0	1				0	1	0.33	1	0	1
0	1				0	1	0.41	1	0.07	1
0	1				0	1	0.01	1	0	1
0	1				0	1	0.66	1	0	1
0	1				0	1	0.05	1	0.01	1
0	1				0.01	1	0.36	1	0	1
0.01	1				0.01	1	0.91	1	0.29	1
0	1				0.43	1	0.29	1	0.46	1
0	1				0	1	0.93	1	0.16	1
0	1				0.05	1	0.99	1	0.01	1
0	1				0	1	0.49	1	0	1
0	1				0	1	0.91	1	0.04	1
0	1				0	1	0.96	1	0	1
0	1				0	1	1	1	0	1
0	1				0	1	1	1	0	1
0	1				0	1	0.98	1	0	1
0	1				0	1	0.99	1	0	1
0	1				0	1	1	1	0.04	1
0.01	1				0	1	0.99	1	0	1
0	1				0.01	1	0.97	1	0	1
0	1				0	1	1	1	0	1
0	1				0	1	0.94	1	0	1
0	1				0	1	0.07	1	0.01	1
0	1				0	1	1	1	0	1
0	1				0	1	0.92	1	0	1
0	1				0	1	1	1	0	1
0	1				0	1	1	1	0.05	1
0	1				0	1	1	1	0.63	1
0.12	1				0.01	1	0.99	1	0.03	1
0	1				0	1	1	1	0.1	1
0	1				0	1	0.99	1	0	1
0	1				0	1	1	1	0.21	1
0.01	1				0	1	0.99	1	0	1
0	1				0	1	1	1	0.05	1
0.06	1				0	1	1	1	0.01	1
0	1				0	1	1	1	0.46	1
0	1				0	1	1	1	0	1
0	1				0	1	1	1	0	1
0.01	1				0	1	1	1	0.01	1
0.06	1				0	1	1	1	0	1
0	0.97				0	1	1	1	0	1
0	1				0	1	1	1	0	1
0	1				0	1	1	1	0	1
0	1				0	1	1	1	0.41	1
0	1				0	1	1	1	0	1
0	1				0	1	1	1	0	1
0	1				0.02	1	1	1	0.52	1
0	1				1	1	1	1	0.01	1
0	1				0	1	1	1	0.01	1
0	1				0	1	1	1	0	1
0	1				0.01	1	1	1	0	1
0	1				0.66	1	0.87	1	0	1
0.09	1				0.27	1	0.95	1	0	1
0	1				0	1	0.84	1	0.41	1
0	1				0	1	0.4	1	0.56	1
0	1				0	1	0.09	1	0.39	1
0	1				0	1	0.64	1	0.01	1
0	1				0	1	0.08	1	0	1
0	1				0	1	0.98	1	0	1
0	1				0	1	0.24	1	0	1
0	0.99				0	1	0.55	1	0.05	1
0	1				0	1	0.02	1	0	1
0	0				0	1	0.37	1	0	1
0	0.99				0	1	0.38	1	0.23	1
0	0.06				0.01	1	0.61	1	0.01	1
0	0.99				0	1	0.22	1	0.07	1
0	0.8				0.01	1	0.76	1	0.01	1
0	0.99				0	1	0.26	1	0.34	1
0	1				0	1	0.95	1	0.04	1
0	1				0	1	0	1	0	1
0	1				0	1	0.14	1	0.15	1
0	0.99				0	1	1	1	0.07	1
0	1				0	1	1	1	0.08	1
0	1				0	1	0.99	1	0.17	1
0	1				0	1	0.99	1	0.73	1
0	1				0	1	0.96	1	0.06	1
0	1				0	1	1	1	0.07	1
0	1				0.04	1	0.87	1	0.28	1
0	1				0	1	1	1	0.01	1
0	1				0	1	1	0.96	0	1
0	1				0	1	0.97	1	0.41	1
0	1				0	1	0.99	1	0	1
0	1				0	1	1	1	0.09	1
0	1				0	1	0.95	1	0.01	1
0	1				0	1	0.87	1	0.01	1
0	1				0	1	0.98	0.98	0.78	1
0	1				0.02	1	1	0.79	0.02	1
0	1				0.83	1	1	1	0	1
0	1				0	1	1	1	0	1
0	1				0.48	1	1	1	0.48	1
0	0				0	1	1	0.43	0.03	1
0.1	0.77				0.01	1	1	0.63	0	1
0	1				0.03	1	1	0.54	0	1
0	1				0.02	1	1	1	0	1
0	1				0.03	1	1	1	0	1
0	1				0	1	1	1	0.01	1
0	1				0.01	1	1	1	0.1	1
0	1				0	1	1	1	0.51	1
0	1				0	1	1	1	0	1
0	1				0	1	1	1	0	1
0	1				0	1	1	1	0.01	1
0	1				0	1	1	1	0	1
0	1				0.07	1	1	1	0	1
0	1				0	1	1	1	0	1
0	1				0	1	1	1	0.03	1
0	1				0	1	1	1	0	1
0	1				0	1	1	1	0	1
0	1				0	1	1	1	0	1
0	1				0	1	1	1	0.03	1
0.42	1				0	1	1	1	0.52	1
0	1				0	1	1	1	0	1
0	1				0	1	1	1	0.01	1
0	1				0	1	1	1	0.27	1
0	1				0	1	0.92	1	0.11	1
0	1				0	1	1	1	0.1	1
0	1				0	1	1	1	0.04	1
0	1				0	1	1	1	0.44	1
0	1				0	1	1	1	0.03	1
0	1				0	1	1	1	0	1
0	1				0	1	1	1	0.75	1
0	1				0	1	1	1	0.04	1
0	1				0	1	1	1	0.14	1
0	1				0	1	1	1	0.45	1
0	1				0.01	1	1	1	0.83	1
0	1				0	1	1	1	0.21	1
0	1				0	1	1	1	0.69	1
0	1				0	1	0.99	1	0.02	1
0	1				0	1	1	1	0.02	1
0	1				0	1	0.97	1	0.04	1
0	1				0	1	1	1	0.49	1
0	1				0	1	1	1	0.72	1
0	1				0	1	0.79	1	1	1
0	1				0	1	0.42	1	0	1
0	1				0	1	0.34	1	0.89	1
0	1				0	1	0.98	1	0.59	1
0	1				0	1	0.69	1	0.8	1
0	1				0	1	1	1	0.37	1
0	1				0	1	0.69	1	0	1
0	1				0	1	1	1	0.11	1
0	1				0	1	0.02	1	0.8	1
0	1				0	1	0.6	1	1	1
0	1				0	1	0.02	1	1	1
0	1				0	1	1	1	0.63	1
0	1				0	1	0	1	0.47	1
0	1				0	1	0.99	1	1	1
0	1				0	1	0.99	1	0.33	1
0	1				0	1	0.32	1	0.87	1
0	1				0	1	1	1	0.33	1
0	1				0	1	0.22	1	0.47	1
0	1				0.01	1	1	1	0.22	1
0	1				0.1	1	0.08	1	0.78	1
0	1				0.04	1	0.91	1	0	1
0	1				0	1	0.39	1	0	1
0	1				0.1	1	0.98	0.6	0	1
0	1				0	1	1	1	0	1
0	1				0	1	1	1	0	1
0	1				0	1	0.99	0.99	0.87	1
0	1				0	1	1	1	0.01	1
0	1				0	1	0.96	0.14	0.03	1
0	1				0	1	0.94	1	0	1
0	1				0	1	0.93	0.79	0	1
0	1				0.34	1	1	0.99	0.64	1
0	1				0.32	1	1	1	0.01	1
0	1				0	1	1	0.45	0	1
0.04	1				0	1	1	1	0	1
0	1				0	1	1	1	0	1
0	1				0	1	1	1	0.65	1
0	1				0	1	1	1	0.37	1
0	1				0	1	0.97	1	0.08	1
0	1				0	1	1	1	0.01	1
0	1				0	1	1	0.99	0	1
0	1				0	1	0.09	0.99	0	1
0	1				0	1	1	0.67	0.01	1
0	1				0.03	1	1	1	0.41	1
0	1				0	1	0.96	1	0	1
0	1				0	1	1	1	0.67	1
0	1				0	1	1	1	0.02	1
0	1				0.14	1	1	1	0.06	1
0	1				0	1	1	1	0	1
0	1				0	1	1	1	0	1
0	1				0	1	1	1	0.01	1
0	1				0	1	1	1	0	1
0	1				0	1	1	1	0.52	1
0	1				0	1	1	1	1	1
	1				0	1	1	1	0.09	1
	1				0	1	1	1	0.17	1
	1				0.12	1	1	1	0.7	1
	1				0	1	1	1	0.52	1
	1				0.01	1	1	1	0.08	1
	1				0	1	1	1	0.01	1
	1				0	1	1	1	0	1
	1				0	1	1	1	0.03	1
	1				0	1	1	1	0.02	1
	1				0	1	0.97	1	1	1
	1				0.03	1	1	1	0.28	1
	1				0.03	1	1	1	1	1
	1				0	1	1	1	0	1
	1				0	1	1	1	0	1
	1				0.01	1	1	1	0	1
	1				0.39	1	1	1	0.01	1
	1				0.05	1	1	1	0.29	1
	1				0	1	1	1	0.05	1
	1				0.77	1	1	1	0	1
	1				0	1	1	1	0.06	1
	1				0	1	1	1	0.03	1
	1				0	1	1	1	0.01	1
	1				0	1	1	1	0	1
	1				0	1	0.99	1	0	1
	1				0	1	1	1	0.03	1
	1				0	1	1	1	0.16	1
	1				0	1	1	1	0.72	1
	1				0	1	0	1	0.88	1
	1					1		1		1
	1					1		1		1
	1					1		1		1
	1					1		1		1
	1					1		1		1
	1					1		1		1
	1					1		1		1
	1					1		1		1
	1					1		1		1
	1					1		1		1
	1					1		1		1
	1					1		1		1
	1					1		1		1
	1					1		1		1
	1					1		1		1
	1					1		1		1
	1					1		1		1
	1					1		1		1
	1					1		1		1
	1					1		1		1
	1					1		1		1
	1					1		0.5		1
	1					1		0.85		1
	1					1		1		1
	1					1		0.97		1
	1					1		0.97		1
	1					1		0.75		1
	1					1		0.98		1
	1					1		0.99		1
	1					1		0.01		1
	1					1		0.5		1
	1					1		0.01		1
	1					1		0.17		1
	1					1		0		1
	1					1		0.19		1
	1					1		0.35		1
	1					1		0.01		1
	1					1		0.28		1
	1					1		0.87		1
	1					1		0.92		1
	1					1		0.98		1
	1					1		1		1
	1					1		1		1
	1					1		1		1
	1					1		1		1
	1					1		1		1
	1					1		1		1
	1					1		1		1
	1					1		1		1
	1					1		1		1
	1					1		0.99		1
	1					1		1		1
	1					1		1		1
	1					1		1		1
	1					1		1		1
	1					1		0.76		1
	1					1		1		1
	1					1		0.98		1
	1					1		0.99		1
	1					1		1		0.95
	1					1		1		1
	1					1		1		1
	1					1		1		1
	1					1		0.81		1
	1					1		0.89		1
	1					1		1		1
	1					1		1		1
	1					1		1		1
	1					1		1		1
	1					1		0.98		1
	1					1		0.01		1
	1					1		0.92		1
	1					1		0.99		1
	1					1		1		1
	1					1		1		1
	1					1		0.96		1
	1					1		1		1
	1					1		1		1
	1					1		1		1
	1					1		1		1
	1					1		1		1
	1					1		1		1
	1					1		1		1
	1					1		1		1
	1					1		1		1
	1					1		1		1
	1					1		1		1
	1					1		1		1
	1					1		1		1
	1					1		0.99		1
	1					1		0.89		1
	1					1		0.98		1
	1					1		1		1
	1					1		0.96		1
	1					1		1		1
	1					1		1		1
	1					1		1		1
	1					1		1		1
	1					1		1		1
	1					1		1		1
	1					1		1		1
	1					1		0.02		1
	1					1		0.96		1
	1					1		0.52		1
	1					1		0.15		1
	1					1		0.01		1
	1					1		0.01		1
	1					1		0		1
	1					1		0		1
	1					1		0.67		1
	1					1		0.84		1
	1					1		0.41		1
	1					1		0.47		1
	1					1		0.48		1
	1					1		0.06		1
	1					1		0.78		1
	1					1		0.87		1
	1					1		0.79		1
	1					1		0.03		0.99
	1					1		0.7		0.98
	1					1		0.18		0.64
	1					1		1		1
	1					1		1		1
	1					1		1		0.84
	1					1		1		0.93
	1					1		0.64		0.23
	1					1		1		0.99
	1					1		0.56		0.82
	1					1		0.99		0.68
	1					1		1		1
	1					1		0.99		1
	1					1		1		1
	1					1		0.95		1
	1					1		1		0.97
	1					1		1		0.53
	1					1		1		0.98
	1					1		1		0.12
	1					1		1		0.05
	1					1		1		1
	1					1		1		0.04
	1					1		1		0
	1					1		1		1
	1					1		1		1
	1					1		1		1
	1					1		1		1
	1					1		0.99		1
	1					1		1		1
	1					1		1		1
	1					1		1		1
	1					1		1		1
	1					1		1		1
	1					1		1		1
	1					1		1		1
	1					1		1		1
	1					1		1		1
	1					1		0.99		1
	1					1		0.99		0.89
	1					1		1		1
	1					1		1		0.99
	1					1		1		0.59
	1					1		1		0.88
	1					1		1		1
	1					1		1		1
	1					1		1		1
	1					1		1		1
	1					1		1		1
	1					1		1		1
	1					1		1		1
	1					1		1		1
	1					1		1		1
	1					1		1		1
	1					1		1		1
	1					1		1		1
	1					1		0.99		1
	1					1		1		1
	1					1		1		1
	1					1		1		0.96
	1					1		1		0.87
	1					1		1		1
	1					1		1		0.99
	1					1		1		0.85
	1					1		1		1
	1					1		0.9		1
	1					1		1		1
	1					1		1		1
	1					1		1		1
	1					1		1		1
	1					1		1		1
	1					1		1		1
	1					1		1		1
	1					1		1		1
	1					1		1		1
	0					1		1		1
	1					1		1		1
	1					1		1		1
	0					1		1		1
	0.63					1		1		1
	1					1		1		1
	1					1		1		1
	1					1		1		1
	1					1		1		1
	1					1		1		1
	1					1		1		1
	1					1		1		1
	1					1		1		1
	1					1		1		1
	1					1		1		1
	1					1		1		1
	1					1		1		1
	0.06					1		1		1
	0.02					1		1		1
	1					1		1		1
	0					1		1		1
	1					1		1		1
	1					1		1		1
	1					1		1		1
	1					1		1		1
	1					1		1		1
	0.96					1		1		1
	1					1		1		1
	1					1		1		1
	1					1		1		1
	1					1		1		1
	1					1		1		1
	0.68					1		1		1
	1					1		1		1
	1					1		1		1
	1					1		1		1
	1					1		1		1
	1					1		1		1
	1					1		1		1
	1					1		1		1
	1					1		1		1
	1					1		1		1
	1					1		1		1
	1					1		1		1
	1					1		1		1
	1					1		1		1
	1					1		1		1
	1					1		1		1
	1					1		1		1
	1					1		0.99		1
	1					1		0.99		1
	1					1		1		1
	1					1		1		1
	1					1		1		1
	1					1		1		1
	1					1		1		1
	1					1		1		1
	1					1		1		1
	1					1		1		1
	1					1		1		1
	1					1		1		1
	1					1		0.87		1
	1					1		0.87		1
	1					1		1		1
	1					1		0.85		1
	1					1		1		1
	1					1		1		1
	1					1		1		1
	1					1		1		1
	1					1		1		1
	1					1		1		1
	1					1		1		1
	1					1		1		1
	1					1		1		1
	1					1		1		1
	1					1		1		1
	1					1		1		1
	1					1		1		1
	1					1		1		1
	1					1		1		1
	1					1		1		1
	1					1		1		1
	1					1		1		1
	1					1		1		1
	1					1		1		1
	1					1		1		1
	1					1		1		1
	1					1		1		1
	1					1		0.99		1
	1					1		1		1
	1					1		1		1
	1					1		1		1
	1					1		1		1
	1					1		1		1
	1					1		1		1
	1					1		1		1
	1					1		1		1
	1					1		1		1
	1					1		1		1
	1					1		1		1
	1					1		1		1
	1					1		1		1
	1					1		1		1
	1					1		1		1
	1					1		1		1
	1					1		1		1
	1					1		1		1
	1					1		1		1
	1					1		1		1
	1					1		1		1
	1					1		1		1
	1					1		1		1
	1					1		1		1
	1					1		1		1
	1					1		1		1
	1					1		1		1
	1					1		1		1
	1					1		1		1
	1					1		1		1
	1					1		1		1
	1					1		1		1
	1					1		1		1
	1					1		1		1
	1					1		1		1
	1					1		1		1
	1					1		1		1
	1					1		1		1
	1					1		1		1
	1					1		1		1
	1					1		1		1
	1					1		1		1
	1					1		1		1
	1					1		1		1
	1					1		1		1
	1					1		1		1
	1					1		1		1
	1					1		1		1
	1					1		1		1
	1					1		1		1
	1					1		1		1
	1					1		1		1
	1					1		1		1
	1					1		1		1
	1					1		1		1
	1					1		1		1
	1					1		1		1
	1					1		1		1
	1					1		1		1
	1					1		1		1
	1					1		1		1
	1					1		1		1
	1					1		1		1
	1					1		1		1
	1					1		1		1
	1					1		1		1
	1					1		1		1
	1					1		1		1
	1					1		1		1
	1					1		1		1
	1					1		1		1
	1					1		1		1
	1					1		1		1
	1					1		1		1
	1					1		0.99		1
	1					1		1		1
	1					1		1		1
	1					1		1		1
	1					1		1		1
	1					1		1		1
	1					1		1		1
	1					1		1		1
	1					1		1		1
	1					1		1		1
	1					1		1		1
	1					1		1		1
	1					1		1		1
	1					1		1		1
	1					1		1		1
	1					1		1		1
	1					1		1		1
	1					1		1		1
	1					1		1		1
	1					1		1		1
	1					1		1		1
	1					1		1		1
	1					1		1		1
	1					1		1		1
	1					1		1		1
	1					1		1		1
	1					1		1		1
	1					1		1		1
	1					0.23		1		1
	1					1		1		1
	1					1		1		1
	1					1		1		1
	1					1		1		1
	1					1		1		1
	1					1		1		1
	1					1		1		1
	1					1		1		1
	1					1		1		1
	1					1		1		1
	1					1		1		1
	1					1		1		1
	1					1		1		1
	1					0.18		1		1
	1					0.95		1		1
	1					1		1		1
	1					1		1		1
	1					1		1		1
	1					1		1		1
	1					1		1		1
	1					1		1		1
	1					1		1		1
	1					1		1		1
	1					1		1		1
	1					1		1		1
	1					1		1		1
	1					1		1		1
	1					1		1		1
	1					1		1		1
	1					1		1		1
	1					1		1		1
	1					1		1		1
	1					1		1		1
	1					1		1		1
	1					1		1		1
	1					1		1		1
	1					1		1		1
	1					1		1		1
	1					1		0.99		1
	1					1		1		1
	1					1		1		1
	1					1		1		1
	1					1		1		1
	1					1		1		1
	1					1		1		1
	1					1		1		1
	1					1		0.99		1
	1					1		1		1
	1					1		1		1
	1					1		1		1
	1					1		1		1
	1					1		1		1
	1					1		1		1
	1					1		1		1
	1					1		0.93		1
	1					1		1		1
	1					1		0.89		1
	1					1		1		1
	1					1		1		1
	1					1		1		1
	1					1		1		1
	1					1		1		1
	1					1		1		1
	1					1		1		1
	1					1		1		1
	1					1		1		1
	1					1		1		1
	1					1		1		1
	1					1		1		1
	1					1		1		1
	1					1		1		1
	1					1		1		1
	1					1		1		1
	1					1		1		1
	1					1		1		1
	1					1		1		1
	1					1		1		1
	1					1		1		1
	1					1		1		1
	1					1		1		1
	1					1		1		1
	1					1		1		1
	1					1		1		1
	1					1		1		1
	1					1		1		1
	1					1		1		1
	1					1		1		1
	1					1		1		1
	1					1		1		1
	1					1		1		1
	1					1		1		1
	1					1		1		1
	1					1		1		1
	1					1		1		1
	1					1		1		1
	1					1		1		1
	1					1		1		1
	1					1		1		1
	1					1		1		1
	1					1		1		1
	1					1		1		1
	1					1		1		1
	1					1		1		1
	1					1		1		1
	1					1		1		1
	1					1		1		1
	1					1		1		1
	1					1		1		1
	1					1		1		1
	1					1		1		1
	1					1		1		1
	1					1		1		1
	1					1		1		1
	0.97					1		1		1
	1					1		1		1
	1					1		1		1
	1					1		1		1
	1					1		1		1
	1					1		1		1
	1					1		0.98		1
	1					1		1		1
	1					1		1		1
	1					1		1		1
	1					1		1		1
	1					1		1		1
	1					1		1		1
	1					1		0.15		1
	1					1		0.97		1
	1					1		0.76		1
	1					1		0.36		1
	1					1		0.99		1
	1					1		0.95		1
	1					1		1		1
	1					1		0.95		1
	1					1		0.51		1
	1					1		0.98		1
	1					1		1		1
	0					1		1		1
	1					1		1		1
	1					1		0.83		1
	1					1		1		1
	1					1		1		1
	1					1		1		1
	1					1		1		1
	1					1		0.99		1
	1					1		0.75		1
	1					1		1		1
	0.96					1		0.99		1
	1					1		1		1
	1					1		0.99		1
	1					1		1		1
	1					1		0.13		1
	1					1		1		1
	1					1		0.43		1
	1					1		1		1
	1					1		1		1
	1					1		0.99		1
	0.98					1		1		1
	1					1		1		1
	1					1		1		1
	0.99					1		1		1
	1					1		1		1
	1					1		1		1
	1					1		1		1
	1					1		1		1
	1					1		1		1
	1					1		1		1
	0.98					1		1		1
	0.55					1		1		1
	1					1		1		1
	0.98					1		1		1
	1					1		1		1
	1					1		1		1
	1					1		0.94		1
	1					1		1		1
	0.1					1		1		1
	0.06					1		1		1
	0.98					1		1		1
	1					1		1		1
	0.91					1		1		1
	0.62					1		1		1
	1					1		1		1
	1					1		1		1
						1		1		1
						1		0.98		1
						1		0.77		1
						1		1		1
						1		1		1
						1		1		1
						1		1		1
						1		1		1
						1		1		1
						1		1		1
						1		1		1
						1		0.97		1
						1		1		1
						1		1		1
						1		0.81		1
						1		0.36		1
						1		1		1
						1		0.24		1
						1		0.05		1
						1		0.12		1
						1		0.02		1
						1		0.15		1
						1		1		1
						1		0.92		1
						1		0.01		1
						1		0.81		1
						1		0.91		1
						1		1		1
						1		0.97		1
						1		1		1
						1		0.97		0.01
						1		0.55		1
						1		0.98		0.99
						1		0.99		1
						1		1		1
						1		1		0.95
						1		1		1
						1		1		1
						1		1		0.02
						1		1		0.1
						1		1		0.76
						1		1		0.55
						1		1		1
						1		1		1
						1		1		1
						1		1		0.29
						1		1		0.55
						1		1		0.62
						1		1		0.99
						1		1		0.15
						1		1		0.04
						1		1		0.65
						1		1		0.74
						1		1		0.19
						1		1		1
						1		1		1
						1		1		1
						1		1		1
						1		0.92		1
						1		1		1
						1		1		0.27
						1		1		1
						1		1		1
						1		1		1
						1		1		1
						1		1		1
						1		1		1
						1		1		1
						1		1		1
						1		0.94		1
						0.93		1		1
						1		1		1
						1		1		1
						1		1		0.99
						1		1		1
						1		1		1
						1		1		1
						1		1		1
						1		1		0.7
						1		1		1
						1		1		0.12
						1		1		1
						1		1		1
						1		1		1
						1		1		1
						1		1		0.98
						1		1		1
						1		1		1
						1		1		1
						1		1		0.94
						1		1		1
						1		1		0.9
						1		1		0.08
						1		1		1
						1		1		1
						1		1		1
						1		1		1
						1		1		1
						1		1		1
						1		1		1
						1		1		1
						1		1		1
						1		1		1
						1		1		1
						1		1		1
						1		1		1
						1		1		1
						1		1		1
						1		1		1
						1		1		1
						1		1		1
						1		1		1
						1		1		1
						1		1		1
						1		1		1
						1		1		1
						1		1		1
						1		1		1
						1		1		1
						1		1		1
						1		1		1
						1		1		1
						1		1		1
						1		1		1
						1		1		1
						1		1		1
						1		1		1
						1		1		1
						1		1		1
						1		1		1
						1		1		1
						1		1		1
						1		1		1
						1		1		1
						1		1		1
						1		1		1
						1		1		1
						1		1		1
						1		1		1
						1		1		1
						1		1		1
						1		1		1
						1		1		1
						1		1		1
						1		1		1
						1		1		1
						1		1		1
						1		1		1
						1		1		1
						1		1		1
						1		1		1
						1		1		1
						1		1		1
						1		1		1
						1		1		1
						1		1		1
						1		1		1
						1		1		1
						1		1		1
						1		1		1
						1		1		1
						1		1		1
						1		1		1
						1		1		1
						1		1		1
						1		0.71		1
						1		1		1
						1		1		1
						1		1		1
						1		1		1
						1		1		1
						1		1		1
						1		1		1
						1		1		1
						1		1		1
						1		1		1
						1		1		1
						1		1		1
						1		1		1
						1		1		1
						1		1		1
						1		1		1
						1		1		1
						1		1		1
						1		1		1
						1		1		1
						1		1		1
						1		1		1
						1		1		1
						1		1		1
						1		1		1
						1		1		1
						1		1		1
						1		1		1
						1		1		1
						1		1		1
						1		1		1
						1		1		1
						1		1		1
						1		1		1
						1		1		1
						1		1		1
						1		1		1
						1		1		1
						1		1		1
						1		1		1
						1		1		1
						1		1		1
						1		1		1
						1		1		1
						1		1		1
						1		1		1
						1		1		1
						1		1		1
						1		1		1
						1		1		1
						1		1		1
						1		1		1
						1		1		1
						1		1		1
						1		1		1
						1		1		1
						1		1		1
						1		1		1
						1		1		1
						1		1		1
						1		1		1
						1		1		1
						1		1		1
						1		1		1
						1		1		1
						1		1		1
						1		1		1
						1		1		1
						1		1		1
						1		1		1
						1		1		1
						1		1		1
						1		1		1
						1		1		1
						1		1		1
						1		1		1
						1		1		1
						1		1		1
						1		1		1
						1		1		1
						1		1		1
						1		1		1
						1		1		1
						1		1		1
						1		1		1
						1		1		1
						1		1		1
						1		1		1
						1		1		1
						1		1		1
						1		1		1
						1		1		1
						1		1		1
						1		1		1
						1		1		1
						1		1		1
						1		1		1
						1		1		1
						1		1		1
						1		1		1
						1		1		1
						1		1		1
						1		1		1
						1		1		1
						1		1		1
						1		1		1
						1		1		1
						1		1		1
						1		1		1
						1		1		1
						1		1		1
						1		1		1
						1		1		1
						1		1		1
						1		1		1
						1		1		1
						1		1		1
						1		1		1
						1		1		1
						1		1		1
						1		1		1
						1		1		1
						1		1		1
						1		1		1
						1		1		1
						1		1		1
						1		1		1
						1		1		1
						1		1		1
						1		1		1
						1		1		1
						1		1		1
						1		1		1
						1		1		1
						1		1		1
						1		1		1
						1		1		1
						1		1		1
						1		1		1
						1		1		1
						1		1		1
						1		1		1
						1		1		1
						1		1		1
						1		1		1
						1		1		1
						1		1		1
						1		1		1
						1		1		1
						1		1		1
						1		1		1
						1		1		1
						1		1		1
						1		1		1
						1		1		1
						1		1		1
						1		1		1
						1		1		1
						1		1		1
						1		1		1
						1		1		1
						1		1		1
						1		1		1
						1		1		1
						1		1		1
						1		1		1
						1		1		1
						1		1		1
						1		1		1
						1		1		1
						1		1		1
						1		1		1
						1		1		1
						1		1		1
						1		0.99		1
						1		1		1
						1		1		1
						1		1		1
						1		0.99		1
						1		0.59		1
						1		1		1
						1		1		1
						1		1		1
						1		1		1
						1		1		1
						1		0.16		1
						1		0.27		1
						1		0.49		1
						1		1		1
						1		1		1
						1		1		1
						1		1		1
						1		1		1
						1		1		1
						1		1		1
						1		1		1
						1		1		1
						1		1		1
						1		1		1
						1		1		1
						1		1		1
						1		1		1
						1		1		1
						1		1		1
						1		1		1
						1		1		1
						1		1		1
						1		1		1
						1		1		1
						1		1		1
						1		1		1
						1		1		1
						1		1		1
						1		1		1
						1		1		1
						1		1		1
						1		1		1
						1		1		1
						1		1		1
						1		1		1
						1		1		1
						1		1		1
						1		1		1
						1		1		1
						1		1		1
						1		1		1
						1		1		1
						1		1		1
						1		1		1
						1		1		1
						1		1		1
						1		1		1
						1		1		1
						1		1		1
						1		1		1
						1		1		1
						1		1		1
						1		1		1
						1		1		1
						1		1		1
						1		1		1
						1		1		1
						1		1		1
						1		1		1
						1		1		1
						1		1		1
						1		1		1
						1		1		1
						1		0.9		1
						1		1		1
						1		1		1
						0.74		1		1
						1		0.41		0.47
						1		0.91		0.25
						1		0.57		0.15
						1		0.87		0.2
						1		1		0.61
						1		1		1
						1		1		1
						1		1		1
						1		1		1
						1		1		1
						1		1		1
						1		0.97		1
						0.99		1		1
						0.16		1		1
						1		1		1
						1		1		1
						1		1		1
						1		1		1
						1		1		1
						1		1		1
						1		1		1
						1		1		1
						0.97		1		1
						0.93		1		1
						1		1		1
						1		1		1
						1		1		1
						1		1		1
						1		1		1
						1		1		0.74
						1		1		1
						1		1		0.41
						1		1		0.37
						1		1		1
						0.98		0.99		1
						1		1		0.89
						1		1		1
						1		1		1
						1		1		1
						1		1		1
						1		1		1
						1		1		1
						1		1		1
						1		1		1
						1		0.95		1
						1		1		0
						0.56		1		0.22
						0.79		1		0.1
						1		1		0.19
						1		1		0.01
						1		1		0.25
						1		1		0.1
						1		1		0.82
						1		0.99		0.99
						1		0.51		1
						1		0.36		1
						1		1		1
						1		1		1
						1		0.24		1
						1		0.73		1
						1		0.35		1
						1		0.98		0.98
						0.2		0.49		0.21
						1		1		0
						1		1		0.1
						0.29		1		1
						0.97		1		1
						0.18		1		1
						1		1		1
						1		1		1
						1		0.96		1
						1		1		1
						1		1		1
						1		1		0.88
						1		0.93		1
						1		1		0.05
						1		1		0.8
						1		1		0.01
						1		1		0
						1		1		0.64
						1		1		0
						0.88		1		0.7
						0.2		1		1
						1		0.99		1
						0		1		1
						1		1		1
						1		0.46		1
						1		0.93		1
						1		0.15		1
						1		0.31		1
						1		1		0.78
						0.99		1		0.02
						1		1		0.01
						1		1		0.82
						1		1		1
						0.99		1		0
						1		1		0.05
						1		1		1
						1		1		1
						1		1		1
						0.47		1		1
						1		1		1
						1		0.92		1
						1		1		1
						1		1		1
						1		1		1
						1		1		1
						1		0.98		1
						1		0.91		1
						1		1		0
						1		1		0.07
						1		1		0
						1		1		0.02
						1		1		0.25
						0.99		1		0.11
						1		1		1
						1		1		0.53
						1		1		1
						1		1		1
						1		1		1
						1		1		1
						1		1		1
						1		1		1
						1		1		1
						1		1		1
						1		1		0
						1		0.2		0.01
						1		0.31		0.12
						1		0.69		1
						1		0		1
						1		0.65		1
						1		1		1
						1		0.92		1
						1		0.99		1
						1		0.93		1
						1		1		1
						1		1		0.6
						1		1		0
						1		1		0.2
						1		1		0.04
						1		1		0.01
						1		0.99		0
						1		1		0.09
						1		1		1
						1		1		1
						1		1		1
						1		1		1
						1		1		1
						1		1		1
						1		1		1
						1		1		1
						1		1		0.99
						1		1		0.87
						1		1		0.99
						1		1		0.91
						1		1		0.99
						1		1		1
						1		1		1
						1		1		0.99
						1		1		1
						1		1		1
						1		0.95		1
						1		1		1
						1		1		1
						1		1		1
						1		1		1
						1		1		0.98
						1		1		0.06
						1		1		0.91
						1		1		0.04
						1		1		0.49
						1		1		1
						1		1		0.07
						1		0.97		0.85
						1		1		1
						1		1		1
						1		1		1
						1		1		1
						1		1		1
						1		1		1
						1		1		1
						1		1		1
						1		1		1
						1		0		0.49
						1		0.83		0.98
						1		0.89		1
						1		0.74		0.2
						1		0.51		0
						1		0.93		0
						1		0.99		1
						1		0.98		1
						1		0		1
						1		0.95		0.99
						1		1		1
						1		0.19		0.99
						1		0.98		1
						1		0.39		1
						1		0.28		0.9
						1		0.07		1
						1		0.98		1
						1		0		0.29
						1		1		0
						1		1		0.36
						1		1		0.16
						1		1		0.97
						1		0.89		1
						1		0.18		0.04
						1		0.96		1
						1		1		1
						1		1		1
						1		1		1
						1		1		1
						1		1		1
						1		1		1
						1		1		1
						1		0.86		1
						1		1		1
						1		1		1
						1		1		1
						1		0.91		0.24
						1		0.93		1
						1		0.99		0.17
						1		0.99		0.11
						1		1		0.99
						1		0.9		0.73
						1		1		0.45
						1		0.9		0.06
						1		0.99		1
						1		0.95		1
						1		1		1
						1		1		1
						1		1		1
						1		1		1
						1		1		1
						1		1		1
						1		1		1
						1		1		1
						1		1		1
						1		1		1
						1		1		0.47
						1		1		0.49
						1		1		0.41
						1		1		0.52
						1		1		0.74
						1		1		0.33
						1		0.99		0.98
						1		1		0.35
						1		0.97		1
						1		0.99		1
						1		1		1
						1		1		1
						1		1		1
						1		1		1
						1		0.99		1
						1		0.98		1
						1		1		0
						1		1		0
						1		1		0
						1		1		0
						1		0.96		0
						1		1		1
						1		1		1
						1		1		1
						1		1		1
						1		1		1
						1		0.05		1
						1		0.19		1
						1		0.99		1
						1		1		0
						1		0		0.04
						1		1		0.04
						1		1		0.12
						1		1		0
						1		1		0
						1		1		1
						1		1		1
						1		1		1
						1		1		1
						1		1		1
						1		1		1
						1		1		1
						1		1		1
						1		1		1
						1		1		1
						1		0.95		0.99
						1		1		0.04
						1		1		0
						1		1		0.11
						1		1		0.97
						1		1		1
						1		1		0.02
						1		1		0.02
						1		1		1
						1		1		1
						1		1		1
						1		1		1
						1		1		1
						1		1		1
						1		0.99		1
						1		1		1
						1		1		0.96
						1		1		0.17
						1		1		0.97
						1		1		0.01
						1		1		0.88
						1		1		0.2
						1		1		0.22
						1		1		0.13
						1		1		1
						1		1		1
						1		1		1
						1		0.99		1
						1		1		1
						1		1		1
						1		1		1
						1		1		1
						1		1		0.69
						1		1		0.02
						1		1		0.08
						1		1		0.73
						1		1		0.01
						1		1		0.27
						1		0.09		0.14
						1		0.95		0.01
						1		0.86		1
						1		0.22		1
						1		0		1
						1		0.46		1
						1		0.22		0.99
						1		1		1
						1		0.12		1
						1		0.07		0.26
						1		0.03		1
						1		0.74		1
						1		0.36		1
						1		0.29		1
						1		1		0.09
						1		0.95		0.01
						1		0.69		0
						1		0.91		0
						1		0.87		1
						1		0.37		1
						1		0.99		1
						1		1		1
						1		0.12		1
						1		0.65		1
						1		0.72		1
						1		1		1
						1		0.99		1
						1		0.76		1
						1		0.96		1
						1		0.08		1
						1		0.69		1
						1		1		1
						1		0.89		1
						1		1		1
						1		0.98		0.02
						1		0.93		0.52
						1		0.93		1
						1		1		0.86
						1		0.99		0
						1		1		0.02
						1		1		0.01
						1		1		0
						1		1		1
						1		1		1
						1		1		1
						1		1		1
						1		1		1
						1		1		1
						1		1		1
						1		1		1
						1		1		1
						1		1		1
						1		1		1
						1		0.97		1
						1		1		1
						1		1		1
						1		1		1
						1		1		1
						1		1		1
						1		1		1
						1		1		1
						1		1		1
						1		0.94		1
						1		1		1
						1		0.95		1
						1		0.58		1
						1		0.36		1
						1		1		1
						1		1		1
						1		1		1
						1		1		1
						1		1		1
						1		1		1
						1		1		1
						1		1		1
						1		1		1
						1		1		1
						1		1		1
						1		1		1
						1		1		1
						1		1		1
						1		1		1
						1		1		1
						1		0.97		1
						1		1		1
						0.97		1		1
						1		0.99		1
						1		1		1
						1		1		1
						1		1		1
						1		1		1
						1		1		1
						1		1		1
						1		0.99		1
						1		1		1
						1		1		1
						1		1		1
						1		1		1
						1		1		1
						1		1		1
						1		1		1
						1		1		1
						1		1		1
						1		1		1
						1		1		1
						0.99		1		1
						1		1		1
						1		1		1
						0.99		0.72		1
						1		0.07		1
						0.99		0.89		1
						0.8		0.87		1
						0.99		0.79		1
						1		0.99		1
						1		0.96		1
						1		0.85		1
						0.99		1		1
						1		1		1
						1		1		1
						1		1		1
						1		1		1
						1		0.96		1
						1		0		1
						1		1		1
						1		1		1
						1		1		1
						1		1		1
						1		1		1
						1		1		1
						1		1		1
						1		1		1
						1		1		1
						1		1		1
						1		1		1
						1		1		1
						0.94		1		1
						0.77		1		1
						1		0.76		1
						1		0.95		1
						1		1		1
						1		0.64		1
						1		1		1
						1		0.94		1
						1		1		1
						1		0.63		1
						1		1		1
						1		1		1
						1		1		1
						1		1		1
						1		1		1
						1		1		1
						1		1		1
						1		1		1
						1		0.99		1
						1		1		1
						1		0.71		1
						1		1		1
						1		1		1
						1		1		1
						1		1		1
						1		1		1
						1		1		1
						1		1		1
						1		1		1
						1		1		1
						1		1		1
						1		1		1
						1		1		1
						1		1		1
						1		1		1
						1		1		1
						1		1		1
						1		1		1
						1		1		1
						1		1		1
						1		1		1
						1		1		1
						1		1		1
						1		0		1
						1		0.49		1
						1		0.72		1
						1		0.64		1
						1		0.6		1
						1		1		1
						1		1		1
						1		1		1
						1		0.76		1
						1		1		1
						1		1		1
						1		1		1
						1		1		1
						1		1		1
						1		1		1
						1		1		1
						1		0.99		1
						1		1		1
						1		1		1
						1		1		1
						1		1		1
						1		1		1
						1		1		1
						1		1		1
						1		0.99		1
						1		0.94		1
						1		1		1
						1		1		1
						1		1		1
						1		1		1
						1		1		0.93
						1		1		1
						1		1		0.99
						1		1		0.79
						1		1		0.1
						1		1		1
						1		0.39		0.55
						1		1		1
						1		1		1
						1		1		1
						1		1		1
						1		1		1
						1		1		1
						1		1		1
						1		1		1
						1		1		1
						1		0.93		0.89
						1		1		0.72
						1		1		1
						1		1		0.02
						1		1		1
						1		0.96		1
						1		1		1
[truncated: 822 more rows]

## Sheet: Supplementary Figure 3
true value	0.009766	0.019531	0.039063	0.078125	0.15625	0.3125	0.625	1.25	2.5	5
predicted value	0.0107	0.0186	0.0403	0.0747	0.161	0.3582	0.616	1.35	2.7338	4.4288
	0.0111	0.0189	0.0316	0.081	0.1463	0.267	0.7036	1.4549	2.5792	4.2132
	0.0096	0.0188	0.0401	0.0881	0.1537	0.365	0.543	1.041	2.4707	4.1899
	0.0104	0.0204	0.0405	0.0878	0.1356	0.3006	0.6071	1.002	2.581	4.3679
	0.0103	0.0182	0.0341	0.0765	0.1438	0.2505	0.5241	1.1328	2.6887	4.3197
	0.0108	0.0179	0.0393	0.0761	0.1541	0.3577	0.5212	1.1785	2.2594	4.1639
	0.0111	0.0182	0.037	0.0707	0.1491	0.2862	0.6096	1.3822	2.0476	4.0725
	0.0083	0.018	0.0328	0.0631	0.1274	0.2653	0.6511	1.1011	2.2814	4.1725
	0.0101	0.019	0.0465	0.0786	0.1711	0.308	0.6029	1.0224	2.357	4.3709
	0.0097	0.0188	0.0429	0.0653	0.1689	0.2544	0.7022	1.2474	2.3085	4.2928
	0.0092	0.0192	0.0413	0.0681	0.1396	0.3678	0.5101	1.1328	2.1673	5.0104
	0.0103	0.0192	0.0452	0.0748	0.1691	0.3482	0.6534	1.1034	2.357	4.9792
	0.0099	0.019	0.0407	0.0841	0.1776	0.2854	0.5751	1.1297	2.1213	4.377
	0.01	0.0183	0.0398	0.081	0.1507	0.2631	0.5946	1.1273	2.8877	4.0584
	0.011	0.0184	0.0399	0.0662	0.1308	0.3099	0.6263	1.1801	2.2563	4.1208
	0.0103	0.0175	0.0434	0.0908	0.1872	0.2705	0.683	1.1289	2.2767	4.3497
	0.01	0.0186	0.0423	0.0836	0.1534	0.3582	0.7495	1.0352	2.0576	4.547
	0.0098	0.0181	0.0413	0.0843	0.1451	0.2711	0.534	1.3584	2.5367	4.2103
	0.0107	0.0183	0.0457	0.0696	0.1313	0.2677	0.715	1.1834	2.2236	4.4043
	0.0102	0.0189	0.0376	0.0927	0.1773	0.32	0.6079	1.3547	2.375	4.2809
	0.0117	0.0188	0.0413	0.09	0.1495	0.3294	0.584	1.0533	2.6425	4.5407
	0.0094	0.0195	0.0413	0.0649	0.1448	0.3487	0.5551	1.3908	2.0921	4.2632
	0.0113	0.0191	0.0404	0.081	0.1466	0.3424	0.5285	1.35	2.2175	4.4566
	0.0103	0.0187	0.039	0.0845	0.1615	0.3016	0.6121	1.3295	2.7244	4.0895
	0.0108	0.0199	0.0356	0.0756	0.1385	0.3217	0.6787	1.4814	2.1976	4.1009
	0.0099	0.0197	0.0334	0.0787	0.165	0.3451	0.5505	1.2007	2.0419	4.0472
	0.0101	0.0189	0.0373	0.0726	0.1464	0.2633	0.6452	1.1034	2.7874	4.2396
	0.0102	0.0199	0.0383	0.0746	0.1285	0.2768	0.6497	1.0453	2.1839	4.2103
	0.0104	0.0194	0.0402	0.0759	0.183	0.2892	0.6066	1.132	2.1169	4.1928
	0.0105	0.0184	0.0421	0.0693	0.1493	0.3575	0.6625	1.1834	2.0138	4.3467
	0.01	0.0189	0.0388	0.0912	0.1566	0.2973	0.5933	1.2914	2.3932	4.5031
	0.01	0.0181	0.0409	0.0764	0.1401	0.2517	0.6988	1.0606	2.2783	4.9243
	0.01	0.0182	0.0434	0.072	0.1421	0.3632	0.6616	1.1999	2.1719	4.4227
	0.0108	0.0189	0.0427	0.0837	0.1764	0.2544	0.5388	1.0266	2.0405	4.3137
	0.0099	0.0188	0.0443	0.0687	0.1479	0.294	0.5126	1.0912	2.0096	4.2249
	0.01	0.018	0.0413	0.0756	0.1373	0.2981	0.6008	1.0203	2.2407	4.7303
	0.0098	0.0186	0.0456	0.0725	0.185	0.2705	0.6041	1.4824	2.1794	4.9862
	0.0092	0.0179	0.0457	0.0721	0.1561	0.3253	0.6873	1.1219	2.2547	4.8666
	0.0103	0.0194	0.0417	0.0826	0.1776	0.293	0.5227	1.0636	2.2909	4.6522
	0.0102	0.018	0.0337	0.0719	0.1538	0.3575	0.5292	1.1566	2.0576	4.9586
	0.0104	0.0187	0.035	0.0642	0.1763	0.251	0.5112	1.2388	2.0391	4.6814
	0.0114	0.02	0.0416	0.0647	0.1324	0.2619	0.5933	1.0548	2.5209	4.1208
	0.01	0.0189	0.038	0.0822	0.1496	0.3164	0.5551	1.2941	2.5087	4.118
	0.0104	0.0193	0.0414	0.0627	0.1819	0.3595	0.639	1.1471	2.4132	4.75
	0.0106	0.0189	0.0447	0.079	0.147	0.2601	0.619	1.1011	2.6462	4.4411
	0.01	0.0212	0.0436	0.0842	0.164	0.2601	0.5548	1.2816	2.3229	4.0053
	0.0101	0.018	0.0348	0.0676	0.1628	0.3356	0.5045	1.0807	2.9382	4.8666
	0.0092	0.0189	0.0436	0.0822	0.1322	0.3211	0.5844	1.2789	2.5667	4.938
	0.0111	0.0188	0.0458	0.0668	0.1707	0.2502	0.6792	1.1582	2.9668	4.9862
	0.0103	0.0185	0.0433	0.0836	0.1702	0.285	0.5467	1.1518	2.9607	4.525
	0.0104	0.0206	0.0429	0.0653	0.179	0.3555	0.6787	1.1289	2.1008	4.5282
	0.0112	0.0192	0.0432	0.0806	0.1284	0.3169	0.5403	1.0958	2.1405	4.0193
	0.0098	0.0187	0.0416	0.0729	0.1258	0.2745	0.682	1.1072	2.142	4.8599
	0.0115	0.0181	0.0329	0.093	0.1302	0.3242	0.5892	1.2099	2.0921	4.7172
	0.0102	0.0188	0.0469	0.0664	0.1727	0.2987	0.5696	1.0013	2.1854	4.4319
	0.0104	0.0188	0.0381	0.0937	0.1567	0.375	0.5144	1.0859	2.3982	4.435
	0.01	0.0208	0.0339	0.0647	0.1757	0.3352	0.622	1.3158	2.357	4.2045
	0.01	0.0182	0.0462	0.0693	0.1417	0.2902	0.5715	1.2914	2.7971	4.3437
	0.0105	0.0183	0.0375	0.0668	0.1592	0.3025	0.714	1.4279	2.6739	4.2396
	0.0112	0.0188	0.0377	0.0793	0.1318	0.257	0.5084	1.2491	2.3849	4.4013
	0.0101	0.019	0.045	0.0929	0.1393	0.2876	0.6177	1.1049	2.2735	4.4411
	0.01	0.0182	0.0396	0.0899	0.1266	0.3465	0.5987	1.0792	2.2719	4.7665
	0.01	0.0197	0.0405	0.0717	0.1641	0.2783	0.6228	1.0181	2.4148	4.2661
	0.0098	0.0204	0.0377	0.0675	0.1537	0.2989	0.5091	1.4469	2.4469	4.649
	0.0103	0.0188	0.0405	0.0674	0.1541	0.2617	0.566	1.2133	2.2578	4.1783
	0.0107	0.019	0.0399	0.0911	0.1491	0.2615	0.54	1.4855	2.0676	4.2928
	0.0106	0.0188	0.037	0.0728	0.1507	0.2916	0.6298	1.3481	2.139	5.0663
	0.0108	0.0194	0.0413	0.0906	0.1615	0.2579	0.519	1.2923	2.3069	5.521
	0.0106	0.0205	0.039	0.0783	0.1567	0.2902	0.5815	1.3049	2.7056	4.0867
	0.0099	0.0186	0.0381	0.0698	0.1592	0.3162	0.5502	1.0837	2.9139	4.9931
